# Supplementary material for: Migration of Hydride, Methyl, and Chloride Ligands between Al and M in (PAlP)M Pincer Complexes (M = Rh or Ir)
Source: Organometallics. 2023 Oct 24;42(21):3120–9. doi: 10.1021/acs.organomet.3c00359 (PMC10863399; doi:10.1021/acs.organomet.3c00359)
Supplement: Supplementary file 2 — om3c00359_si_002.zip [file om3c00359_si_002.zip]

Archive with 30 entries (30 files):
- 4-Ir.mol2
- 4-Rh.mol2
- 6-Ir.mol2
- 6-Rh.mol2
- INT1-Ir.mol2
- INT1-Rh.mol2
- INT2-Ir.mol2
- INT2-Rh.mol2
- INT3-Ir.mol2
- INT3-Rh.mol2
- INT4-Ir.mol2
- INT4-Rh.mol2
- INT5-Ir.mol2
- INT5-Rh.mol2
- INT6-Ir.mol2
- INT6-Rh.mol2
- INT7-Ir.mol2
- INT8-Ir.mol2
- TS1-Ir.mol2
- TS1-Rh.mol2
- TS2-Ir.mol2
- TS2-Rh.mol2
- TS3-Ir.mol2
- TS3-Rh.mol2
- TS4-Ir.mol2
- TS5-Ir.mol2
- TS6-Ir.mol2
- TS7-Ir.mol2
- 3-Ir.mol2
- 3-Rh.mol2
