# Supplementary material for: Migration of Hydride, Methyl, and Chloride Ligands between Al and M in (PAlP)M Pincer Complexes (M = Rh or Ir)
Source: Organometallics. 2023 Oct 24;42(21):3120–9. doi: 10.1021/acs.organomet.3c00359 (PMC10863399; doi:10.1021/acs.organomet.3c00359)
Supplement: Supplementary file 2 — om3c00359_si_002.zip [file om3c00359_si_002.zip › 4-Ir.mol2]

@<TRIPOS>MOLECULE
4-Ir.xyz
 73 77 0 0 0
SMALL
GASTEIGER

@<TRIPOS>ATOM
      1 IR         -0.0000    0.3602    0.4191 Ir      1  UNL1        0.0000
      2 CL         -0.0001   -1.2384   -3.1003 Cl      1  UNL1        0.0000
      3 P          -2.3117   -0.0116    0.5285 P.3     1  UNL1        0.0000
      4 P           2.3117   -0.0118    0.5285 P.3     1  UNL1        0.0000
      5 AL         -0.0001   -1.5998   -0.9539 Al      1  UNL1        0.0000
      6 N          -1.6389   -2.4430   -0.5537 N.ar    1  UNL1        0.0000
      7 N           1.6387   -2.4432   -0.5536 N.ar    1  UNL1        0.0000
      8 N           0.0002    2.3113   -0.6245 N.pl3   1  UNL1        0.0000
      9 C          -2.1582   -3.6617   -0.8631 C.ar    1  UNL1        0.0000
     10 C          -3.4611   -3.7516   -0.4219 C.ar    1  UNL1        0.0000
     11 C          -3.7693   -2.5161    0.1811 C.ar    1  UNL1        0.0000
     12 C          -2.6356   -1.7279    0.0868 C.ar    1  UNL1        0.0000
     13 C          -3.4296    1.0088   -0.5680 C.3     1  UNL1        0.0000
     14 C          -3.1876    0.6195   -2.0202 C.3     1  UNL1        0.0000
     15 C          -4.9108    0.9155   -0.2374 C.3     1  UNL1        0.0000
     16 C          -3.0122    0.1979    2.2363 C.3     1  UNL1        0.0000
     17 C          -2.8200    1.6372    2.6937 C.3     1  UNL1        0.0000
     18 C          -2.3766   -0.7747    3.2168 C.3     1  UNL1        0.0000
     19 C           2.6354   -1.7282    0.0869 C.ar    1  UNL1        0.0000
     20 C           3.7690   -2.5165    0.1812 C.ar    1  UNL1        0.0000
     21 C           3.4607   -3.7520   -0.4218 C.ar    1  UNL1        0.0000
     22 C           2.1578   -3.6619   -0.8631 C.ar    1  UNL1        0.0000
     23 C           3.0121    0.1977    2.2363 C.3     1  UNL1        0.0000
     24 C           2.3765   -0.7750    3.2168 C.3     1  UNL1        0.0000
     25 C           2.8200    1.6369    2.6937 C.3     1  UNL1        0.0000
     26 C           3.4297    1.0084   -0.5680 C.3     1  UNL1        0.0000
     27 C           4.9108    0.9150   -0.2372 C.3     1  UNL1        0.0000
     28 C           3.1877    0.6190   -2.0202 C.3     1  UNL1        0.0000
     29 C           0.0003    3.4301    0.1146 C.3     1  UNL1        0.0000
     30 C           0.0004    4.6967   -0.4379 C.2     1  UNL1        0.0000
     31 C           0.0005    4.8220   -1.8195 C.2     1  UNL1        0.0000
     32 C           0.0004    3.6705   -2.5887 C.2     1  UNL1        0.0000
     33 C           0.0002    2.4376   -1.9583 C.2     1  UNL1        0.0000
     34 H          -1.5591   -4.4006   -1.3809 H       1  UNL1        0.0000
     35 H          -4.1107   -4.6107   -0.5150 H       1  UNL1        0.0000
     36 H          -4.7058   -2.2364    0.6470 H       1  UNL1        0.0000
     37 H          -3.0843    2.0444   -0.4165 H       1  UNL1        0.0000
     38 H          -2.1307    0.6548   -2.2988 H       1  UNL1        0.0000
     39 H          -3.7396    1.2906   -2.6882 H       1  UNL1        0.0000
     40 H          -3.5331   -0.4042   -2.2085 H       1  UNL1        0.0000
     41 H          -5.2603   -0.1207   -0.3176 H       1  UNL1        0.0000
     42 H          -5.4901    1.5077   -0.9557 H       1  UNL1        0.0000
     43 H          -5.1540    1.2855    0.7632 H       1  UNL1        0.0000
     44 H          -4.0854   -0.0281    2.1643 H       1  UNL1        0.0000
     45 H          -1.7477    1.8645    2.7753 H       1  UNL1        0.0000
     46 H          -3.2635    1.7902    3.6841 H       1  UNL1        0.0000
     47 H          -3.2687    2.3678    2.0113 H       1  UNL1        0.0000
     48 H          -2.4860   -1.8126    2.8891 H       1  UNL1        0.0000
     49 H          -2.8471   -0.6733    4.2018 H       1  UNL1        0.0000
     50 H          -1.3064   -0.5687    3.3300 H       1  UNL1        0.0000
     51 H           4.7056   -2.2369    0.6471 H       1  UNL1        0.0000
     52 H           4.1102   -4.6111   -0.5149 H       1  UNL1        0.0000
     53 H           1.5587   -4.4007   -1.3810 H       1  UNL1        0.0000
     54 H           4.0853   -0.0284    2.1644 H       1  UNL1        0.0000
     55 H           2.8469   -0.6735    4.2019 H       1  UNL1        0.0000
     56 H           2.4859   -1.8129    2.8891 H       1  UNL1        0.0000
     57 H           1.3062   -0.5689    3.3300 H       1  UNL1        0.0000
     58 H           3.2687    2.3676    2.0114 H       1  UNL1        0.0000
     59 H           3.2635    1.7899    3.6842 H       1  UNL1        0.0000
     60 H           1.7477    1.8642    2.7754 H       1  UNL1        0.0000
     61 H           3.0844    2.0440   -0.4165 H       1  UNL1        0.0000
     62 H           5.1540    1.2851    0.7633 H       1  UNL1        0.0000
     63 H           5.4902    1.5071   -0.9555 H       1  UNL1        0.0000
     64 H           5.2603   -0.1211   -0.3173 H       1  UNL1        0.0000
     65 H           3.5331   -0.4047   -2.2084 H       1  UNL1        0.0000
     66 H           3.7399    1.2901   -2.6882 H       1  UNL1        0.0000
     67 H           2.1309    0.6544   -2.2988 H       1  UNL1        0.0000
     68 H           0.0002    3.2902    1.1941 H       1  UNL1        0.0000
     69 H           0.0005    5.5661    0.2097 H       1  UNL1        0.0000
     70 H           0.0007    5.8014   -2.2866 H       1  UNL1        0.0000
     71 H           0.0005    3.7135   -3.6718 H       1  UNL1        0.0000
     72 H           0.0002    1.5115   -2.5292 H       1  UNL1        0.0000
     73 H          -0.0001   -0.9723    1.3050 H       1  UNL1        0.0000
@<TRIPOS>BOND
     1    71    32    1
     2     2     5    1
     3    39    14    1
     4    66    28    1
     5    32    33    2
     6    32    31    1
     7    72    33    1
     8    38    14    1
     9    67    28    1
    10    70    31    1
    11    40    14    1
    12    65    28    1
    13    14    13    1
    14    28    26    1
    15    33     8    1
    16    31    30    2
    17    53    22    1
    18    34     9    1
    19    42    15    1
    20    63    27    1
    21     5     6    1
    22     5     7    1
    23     5     1    1
    24    22     7   ar
    25    22    21   ar
    26     9     6   ar
    27     9    10   ar
    28     8    29    1
    29     8     1    1
    30    13    37    1
    31    13    15    1
    32    13     3    1
    33    26    61    1
    34    26    27    1
    35    26     4    1
    36     6    12   ar
    37     7    19   ar
    38    35    10    1
    39    52    21    1
    40    30    29    1
    41    30    69    1
    42    10    11   ar
    43    21    20   ar
    44    41    15    1
    45    64    27    1
    46    15    43    1
    47    27    62    1
    48    12    11   ar
    49    12     3    1
    50    19    20   ar
    51    19     4    1
    52    29    68    1
    53    11    36    1
    54    20    51    1
    55     1     3    1
    56     1     4    1
    57     1    73    1
    58     3    16    1
    59     4    23    1
    60    47    17    1
    61    58    25    1
    62    44    16    1
    63    54    23    1
    64    16    17    1
    65    16    18    1
    66    23    25    1
    67    23    24    1
    68    17    45    1
    69    17    46    1
    70    25    60    1
    71    25    59    1
    72    48    18    1
    73    56    24    1
    74    18    50    1
    75    18    49    1
    76    24    57    1
    77    24    55    1
