# Supplementary material for: Migration of Hydride, Methyl, and Chloride Ligands between Al and M in (PAlP)M Pincer Complexes (M = Rh or Ir)
Source: Organometallics. 2023 Oct 24;42(21):3120–9. doi: 10.1021/acs.organomet.3c00359 (PMC10863399; doi:10.1021/acs.organomet.3c00359)
Supplement: Supplementary file 2 — om3c00359_si_002.zip [file om3c00359_si_002.zip › 4-Rh.mol2]

@<TRIPOS>MOLECULE
4-Rh.xyz
 73 77 0 0 0
SMALL
GASTEIGER

@<TRIPOS>ATOM
      1 RH         -0.0001    0.3993    0.4137 Rh      1  UNL1        0.0000
      2 P           2.3074    0.0129    0.5316 P.3     1  UNL1        0.0000
      3 P          -2.3079    0.0152    0.5312 P.3     1  UNL1        0.0000
      4 AL         -0.0009   -1.6088   -0.8651 Al      1  UNL1        0.0000
      5 CL         -0.0004   -1.1759   -2.9975 Cl      1  UNL1        0.0000
      6 N          -1.6450   -2.4459   -0.4872 N.ar    1  UNL1        0.0000
      7 N           0.0014    2.3873   -0.5114 N.pl3   1  UNL1        0.0000
      8 N           1.6421   -2.4476   -0.4867 N.ar    1  UNL1        0.0000
      9 C          -2.1668   -3.6680   -0.7780 C.ar    1  UNL1        0.0000
     10 C           0.0050    4.9257   -1.6442 C.2     1  UNL1        0.0000
     11 C           0.0038    3.7937   -2.4426 C.2     1  UNL1        0.0000
     12 C          -3.4815   -3.7343   -0.3692 C.ar    1  UNL1        0.0000
     13 C           0.0043    4.7666   -0.2664 C.2     1  UNL1        0.0000
     14 C           0.0020    2.5465   -1.8409 C.3     1  UNL1        0.0000
     15 C          -2.6516   -1.7036    0.1070 C.ar    1  UNL1        0.0000
     16 C          -3.7939   -2.4803    0.1922 C.ar    1  UNL1        0.0000
     17 C           0.0025    3.4854    0.2546 C.2     1  UNL1        0.0000
     18 C           2.6495   -1.7063    0.1074 C.ar    1  UNL1        0.0000
     19 C           3.1988    0.6643   -2.0058 C.3     1  UNL1        0.0000
     20 C           2.1627   -3.6703   -0.7776 C.ar    1  UNL1        0.0000
     21 C           3.4351    1.0387   -0.5490 C.3     1  UNL1        0.0000
     22 C          -3.4343    1.0422   -0.5496 C.3     1  UNL1        0.0000
     23 C           3.4774   -3.7378   -0.3689 C.ar    1  UNL1        0.0000
     24 C           3.7910   -2.4841    0.1924 C.ar    1  UNL1        0.0000
     25 C          -3.1976    0.6677   -2.0064 C.3     1  UNL1        0.0000
     26 C           2.9788    0.2281    2.2514 C.3     1  UNL1        0.0000
     27 C           4.9141    0.9431   -0.2098 C.3     1  UNL1        0.0000
     28 C          -2.9795    0.2313    2.2508 C.3     1  UNL1        0.0000
     29 C           2.3204   -0.7430    3.2181 C.3     1  UNL1        0.0000
     30 C          -2.3220   -0.7401    3.2179 C.3     1  UNL1        0.0000
     31 C           2.7784    1.6676    2.7033 C.3     1  UNL1        0.0000
     32 C          -2.7781    1.6707    2.7024 C.3     1  UNL1        0.0000
     33 C          -4.9135    0.9475   -0.2111 C.3     1  UNL1        0.0000
     34 H          -1.5616   -4.4265   -1.2588 H       1  UNL1        0.0000
     35 H           0.0065    5.9165   -2.0868 H       1  UNL1        0.0000
     36 H           0.0043    3.8641   -3.5243 H       1  UNL1        0.0000
     37 H          -4.1363   -4.5901   -0.4559 H       1  UNL1        0.0000
     38 H           0.0052    5.6201    0.4020 H       1  UNL1        0.0000
     39 H           0.0011    1.6338   -2.4336 H       1  UNL1        0.0000
     40 H          -4.7393   -2.1814    0.6270 H       1  UNL1        0.0000
     41 H           0.0019    3.3195    1.3300 H       1  UNL1        0.0000
     42 H           3.5355   -0.3610   -2.2009 H       1  UNL1        0.0000
     43 H           3.7615    1.3357   -2.6645 H       1  UNL1        0.0000
     44 H           2.1436    0.7122   -2.2896 H       1  UNL1        0.0000
     45 H           1.5567   -4.4282   -1.2582 H       1  UNL1        0.0000
     46 H           3.0889    2.0727   -0.3896 H       1  UNL1        0.0000
     47 H          -3.0873    2.0758   -0.3899 H       1  UNL1        0.0000
     48 H           4.1313   -4.5942   -0.4556 H       1  UNL1        0.0000
     49 H           4.7367   -2.1861    0.6272 H       1  UNL1        0.0000
     50 H          -2.1422    0.7150   -2.2898 H       1  UNL1        0.0000
     51 H          -3.7597    1.3395   -2.6653 H       1  UNL1        0.0000
     52 H          -3.5348   -0.3574   -2.2017 H       1  UNL1        0.0000
     53 H           4.0530   -0.0003    2.2010 H       1  UNL1        0.0000
     54 H           5.1484    1.2938    0.7999 H       1  UNL1        0.0000
     55 H           5.4969    1.5513   -0.9118 H       1  UNL1        0.0000
     56 H           5.2675   -0.0901   -0.3078 H       1  UNL1        0.0000
     57 H          -4.0539    0.0038    2.2003 H       1  UNL1        0.0000
     58 H           1.2465   -0.5392    3.3012 H       1  UNL1        0.0000
     59 H           2.7630   -0.6374    4.2156 H       1  UNL1        0.0000
     60 H           2.4416   -1.7817    2.8970 H       1  UNL1        0.0000
     61 H          -2.4438   -1.7787    2.8969 H       1  UNL1        0.0000
     62 H          -2.7648   -0.6340    4.2152 H       1  UNL1        0.0000
     63 H          -1.2480   -0.5369    3.3013 H       1  UNL1        0.0000
     64 H           3.2398    2.3973    2.0286 H       1  UNL1        0.0000
     65 H           3.2028    1.8218    3.7020 H       1  UNL1        0.0000
     66 H           1.7048    1.8947    2.7633 H       1  UNL1        0.0000
     67 H          -1.7042    1.8972    2.7622 H       1  UNL1        0.0000
     68 H          -3.2021    1.8254    3.7012 H       1  UNL1        0.0000
     69 H          -3.2391    2.4007    2.0277 H       1  UNL1        0.0000
     70 H          -5.2676   -0.0853   -0.3095 H       1  UNL1        0.0000
     71 H          -5.4955    1.5563   -0.9133 H       1  UNL1        0.0000
     72 H          -5.1480    1.2984    0.7985 H       1  UNL1        0.0000
     73 H          -0.0008   -0.9877    1.1802 H       1  UNL1        0.0000
@<TRIPOS>BOND
     1    36    11    1
     2     5     4    1
     3    51    25    1
     4    43    19    1
     5    11    14    1
     6    11    10    2
     7    39    14    1
     8    50    25    1
     9    44    19    1
    10    52    25    1
    11    42    19    1
    12    35    10    1
    13    25    22    1
    14    19    21    1
    15    14     7    1
    16    10    13    1
    17    34     9    1
    18    45    20    1
    19    71    33    1
    20    55    27    1
    21     4     6    1
    22     4     8    1
    23     4     1    1
    24     9     6   ar
    25     9    12   ar
    26    20     8   ar
    27    20    23   ar
    28    22    47    1
    29    22    33    1
    30    22     3    1
    31    21    46    1
    32    21    27    1
    33    21     2    1
    34     7    17    1
    35     7     1    1
    36     6    15   ar
    37     8    18   ar
    38    37    12    1
    39    48    23    1
    40    12    16   ar
    41    23    24   ar
    42    70    33    1
    43    56    27    1
    44    13    17    2
    45    13    38    1
    46    33    72    1
    47    27    54    1
    48    15    16   ar
    49    15     3    1
    50    18    24   ar
    51    18     2    1
    52    16    40    1
    53    24    49    1
    54    17    41    1
    55     1     3    1
    56     1     2    1
    57     1    73    1
    58     3    28    1
    59     2    26    1
    60    69    32    1
    61    64    31    1
    62    57    28    1
    63    53    26    1
    64    28    32    1
    65    28    30    1
    66    26    31    1
    67    26    29    1
    68    32    67    1
    69    32    68    1
    70    31    66    1
    71    31    65    1
    72    61    30    1
    73    60    29    1
    74    30    63    1
    75    30    62    1
    76    29    58    1
    77    29    59    1
