# Supplementary material for: Migration of Hydride, Methyl, and Chloride Ligands between Al and M in (PAlP)M Pincer Complexes (M = Rh or Ir)
Source: Organometallics. 2023 Oct 24;42(21):3120–9. doi: 10.1021/acs.organomet.3c00359 (PMC10863399; doi:10.1021/acs.organomet.3c00359)
Supplement: Supplementary file 2 — om3c00359_si_002.zip [file om3c00359_si_002.zip › 6-Ir.mol2]

@<TRIPOS>MOLECULE
6-Ir.xyz
 75 78 0 0 0
SMALL
GASTEIGER

@<TRIPOS>ATOM
      1 IR          0.0001    0.4243    0.3080 Ir      1  UNL1        0.0000
      2 CL         -0.0008   -2.5680   -2.9449 Cl      1  UNL1        0.0000
      3 P          -2.3240    0.0893    0.4831 P.3     1  UNL1        0.0000
      4 P           2.3238    0.0882    0.4833 P.3     1  UNL1        0.0000
      5 AL         -0.0005   -1.9050   -0.8807 Al      1  UNL1        0.0000
      6 N          -1.6556   -2.5019   -0.2010 N.ar    1  UNL1        0.0000
      7 N           1.6544   -2.5026   -0.2012 N.ar    1  UNL1        0.0000
      8 N           0.0005    2.4227   -0.7286 N.pl3   1  UNL1        0.0000
      9 C          -2.1844   -3.7561   -0.2593 C.ar    1  UNL1        0.0000
     10 C          -3.4624   -3.7621    0.2537 C.ar    1  UNL1        0.0000
     11 C          -3.7474   -2.4364    0.6361 C.ar    1  UNL1        0.0000
     12 C          -2.6241   -1.6807    0.3477 C.ar    1  UNL1        0.0000
     13 C          -3.3889    0.8784   -0.8335 C.3     1  UNL1        0.0000
     14 C          -3.0561    0.2631   -2.1869 C.3     1  UNL1        0.0000
     15 C          -4.8840    0.7805   -0.5703 C.3     1  UNL1        0.0000
     16 C          -3.1105    0.5710    2.0903 C.3     1  UNL1        0.0000
     17 C          -3.0658    2.0795    2.2826 C.3     1  UNL1        0.0000
     18 C          -2.4540   -0.1502    3.2573 C.3     1  UNL1        0.0000
     19 C           2.6231   -1.6819    0.3478 C.ar    1  UNL1        0.0000
     20 C           3.7461   -2.4380    0.6362 C.ar    1  UNL1        0.0000
     21 C           3.4607   -3.7635    0.2536 C.ar    1  UNL1        0.0000
     22 C           2.1827   -3.7571   -0.2596 C.ar    1  UNL1        0.0000
     23 C           3.1105    0.5695    2.0905 C.3     1  UNL1        0.0000
     24 C           2.4537   -0.1513    3.2575 C.3     1  UNL1        0.0000
     25 C           3.0663    2.0781    2.2828 C.3     1  UNL1        0.0000
     26 C           3.3892    0.8769   -0.8332 C.3     1  UNL1        0.0000
     27 C           4.8842    0.7784   -0.5698 C.3     1  UNL1        0.0000
     28 C           3.0564    0.2616   -2.1866 C.3     1  UNL1        0.0000
     29 C           0.0008    3.5523   -0.0058 C.3     1  UNL1        0.0000
     30 C           0.0016    4.8118   -0.5776 C.2     1  UNL1        0.0000
     31 C           0.0020    4.9225   -1.9588 C.2     1  UNL1        0.0000
     32 C           0.0017    3.7612   -2.7135 C.2     1  UNL1        0.0000
     33 C           0.0009    2.5396   -2.0640 C.2     1  UNL1        0.0000
     34 H          -1.6071   -4.5742   -0.6730 H       1  UNL1        0.0000
     35 H          -4.1118   -4.6210    0.3470 H       1  UNL1        0.0000
     36 H          -4.6637   -2.0742    1.0851 H       1  UNL1        0.0000
     37 H          -3.0826    1.9368   -0.8356 H       1  UNL1        0.0000
     38 H          -1.9895    0.3120   -2.4245 H       1  UNL1        0.0000
     39 H          -3.6054    0.7816   -2.9808 H       1  UNL1        0.0000
     40 H          -3.3466   -0.7942   -2.2135 H       1  UNL1        0.0000
     41 H          -5.1953   -0.2688   -0.5055 H       1  UNL1        0.0000
     42 H          -5.4376    1.2319   -1.4018 H       1  UNL1        0.0000
     43 H          -5.1958    1.2905    0.3459 H       1  UNL1        0.0000
     44 H          -4.1568    0.2410    2.0183 H       1  UNL1        0.0000
     45 H          -2.0254    2.4186    2.3545 H       1  UNL1        0.0000
     46 H          -3.5692    2.3578    3.2153 H       1  UNL1        0.0000
     47 H          -3.5480    2.6310    1.4681 H       1  UNL1        0.0000
     48 H          -2.4852   -1.2366    3.1340 H       1  UNL1        0.0000
     49 H          -2.9714    0.1041    4.1895 H       1  UNL1        0.0000
     50 H          -1.4056    0.1512    3.3587 H       1  UNL1        0.0000
     51 H           4.6624   -2.0763    1.0854 H       1  UNL1        0.0000
     52 H           4.1097   -4.6228    0.3468 H       1  UNL1        0.0000
     53 H           1.6053   -4.5749   -0.6737 H       1  UNL1        0.0000
     54 H           4.1566    0.2392    2.0186 H       1  UNL1        0.0000
     55 H           2.9712    0.1029    4.1897 H       1  UNL1        0.0000
     56 H           2.4846   -1.2379    3.1343 H       1  UNL1        0.0000
     57 H           1.4054    0.1504    3.3589 H       1  UNL1        0.0000
     58 H           3.5487    2.6293    1.4682 H       1  UNL1        0.0000
     59 H           3.5700    2.3562    3.2154 H       1  UNL1        0.0000
     60 H           2.0261    2.4176    2.3548 H       1  UNL1        0.0000
     61 H           3.0834    1.9354   -0.8355 H       1  UNL1        0.0000
     62 H           5.1961    1.2885    0.3463 H       1  UNL1        0.0000
     63 H           5.4381    1.2294   -1.4014 H       1  UNL1        0.0000
     64 H           5.1951   -0.2709   -0.5048 H       1  UNL1        0.0000
     65 H           3.3465   -0.7959   -2.2131 H       1  UNL1        0.0000
     66 H           3.6060    0.7797   -2.9805 H       1  UNL1        0.0000
     67 H           1.9898    0.3109   -2.4244 H       1  UNL1        0.0000
     68 H           0.0004    3.4223    1.0714 H       1  UNL1        0.0000
     69 H           0.0018    5.6883    0.0602 H       1  UNL1        0.0000
     70 H           0.0027    5.8960   -2.4380 H       1  UNL1        0.0000
     71 H           0.0020    3.7890   -3.7971 H       1  UNL1        0.0000
     72 H           0.0006    1.6102   -2.6257 H       1  UNL1        0.0000
     73 H          -0.0001   -0.2024   -1.3123 H       1  UNL1        0.0000
     74 H          -0.0001   -0.8646    1.2380 H       1  UNL1        0.0000
     75 H           0.0002    1.1861    1.7506 H       1  UNL1        0.0000
@<TRIPOS>BOND
     1    71    32    1
     2    39    14    1
     3    66    28    1
     4     2     5    1
     5    32    33    2
     6    32    31    1
     7    72    33    1
     8    70    31    1
     9    38    14    1
    10    67    28    1
    11    40    14    1
    12    65    28    1
    13    14    13    1
    14    28    26    1
    15    33     8    1
    16    31    30    2
    17    42    15    1
    18    63    27    1
    19    73     1    1
    20     5     7    1
    21     5     6    1
    22    37    13    1
    23    61    26    1
    24    13    15    1
    25    13     3    1
    26    26    27    1
    27    26     4    1
    28     8    29    1
    29     8     1    1
    30    53    22    1
    31    34     9    1
    32    30    29    1
    33    30    69    1
    34    15    41    1
    35    15    43    1
    36    27    64    1
    37    27    62    1
    38    22     7   ar
    39    22    21   ar
    40     9     6   ar
    41     9    10   ar
    42     7    19   ar
    43     6    12   ar
    44    29    68    1
    45    21    52    1
    46    21    20   ar
    47    10    35    1
    48    10    11   ar
    49     1     3    1
    50     1     4    1
    51     1    74    1
    52     1    75    1
    53    12     3    1
    54    12    11   ar
    55    19     4    1
    56    19    20   ar
    57     3    16    1
    58     4    23    1
    59    11    36    1
    60    20    51    1
    61    47    17    1
    62    58    25    1
    63    44    16    1
    64    54    23    1
    65    16    17    1
    66    16    18    1
    67    23    25    1
    68    23    24    1
    69    17    45    1
    70    17    46    1
    71    25    60    1
    72    25    59    1
    73    48    18    1
    74    56    24    1
    75    18    50    1
    76    18    49    1
    77    24    57    1
    78    24    55    1
