# Supplementary material for: Migration of Hydride, Methyl, and Chloride Ligands between Al and M in (PAlP)M Pincer Complexes (M = Rh or Ir)
Source: Organometallics. 2023 Oct 24;42(21):3120–9. doi: 10.1021/acs.organomet.3c00359 (PMC10863399; doi:10.1021/acs.organomet.3c00359)
Supplement: Supplementary file 2 — om3c00359_si_002.zip [file om3c00359_si_002.zip › 6-Rh.mol2]

@<TRIPOS>MOLECULE
6-Rh.xyz
 75 78 0 0 0
SMALL
GASTEIGER

@<TRIPOS>ATOM
      1 RH         -0.0000    0.4891    0.3335 Rh      1  UNL1        0.0000
      2 CL         -0.0002   -2.5731   -2.9802 Cl      1  UNL1        0.0000
      3 P          -2.3066    0.1342    0.5373 P.3     1  UNL1        0.0000
      4 P           2.3063    0.1330    0.5378 P.3     1  UNL1        0.0000
      5 AL         -0.0005   -1.8584   -0.9398 Al      1  UNL1        0.0000
      6 N          -1.6413   -2.4395   -0.2167 N.ar    1  UNL1        0.0000
      7 N           1.6396   -2.4404   -0.2159 N.ar    1  UNL1        0.0000
      8 N           0.0007    2.4757   -0.7204 N.pl3   1  UNL1        0.0000
      9 C          -2.1622   -3.6979   -0.2758 C.ar    1  UNL1        0.0000
     10 C          -3.4234   -3.7214    0.2759 C.ar    1  UNL1        0.0000
     11 C          -3.7066   -2.4035    0.6859 C.ar    1  UNL1        0.0000
     12 C          -2.5989   -1.6344    0.3741 C.ar    1  UNL1        0.0000
     13 C          -3.3923    0.9358   -0.7568 C.3     1  UNL1        0.0000
     14 C          -3.0675    0.3432   -2.1221 C.3     1  UNL1        0.0000
     15 C          -4.8835    0.8193   -0.4794 C.3     1  UNL1        0.0000
     16 C          -3.0809    0.5854    2.1599 C.3     1  UNL1        0.0000
     17 C          -3.0421    2.0916    2.3713 C.3     1  UNL1        0.0000
     18 C          -2.4081   -0.1465    3.3104 C.3     1  UNL1        0.0000
     19 C           2.5978   -1.6358    0.3745 C.ar    1  UNL1        0.0000
     20 C           3.7054   -2.4053    0.6856 C.ar    1  UNL1        0.0000
     21 C           3.4217   -3.7230    0.2754 C.ar    1  UNL1        0.0000
     22 C           2.1602   -3.6990   -0.2756 C.ar    1  UNL1        0.0000
     23 C           3.0805    0.5837    2.1605 C.3     1  UNL1        0.0000
     24 C           2.4072   -0.1481    3.3108 C.3     1  UNL1        0.0000
     25 C           3.0424    2.0898    2.3721 C.3     1  UNL1        0.0000
     26 C           3.3926    0.9341   -0.7562 C.3     1  UNL1        0.0000
     27 C           4.8837    0.8172   -0.4784 C.3     1  UNL1        0.0000
     28 C           3.0679    0.3415   -2.1215 C.3     1  UNL1        0.0000
     29 C           0.0012    3.6084   -0.0057 C.3     1  UNL1        0.0000
     30 C           0.0021    4.8656   -0.5844 C.2     1  UNL1        0.0000
     31 C           0.0026    4.9665   -1.9665 C.2     1  UNL1        0.0000
     32 C           0.0021    3.8006   -2.7143 C.2     1  UNL1        0.0000
     33 C           0.0012    2.5836   -2.0547 C.2     1  UNL1        0.0000
     34 H          -1.5929   -4.5054   -0.7201 H       1  UNL1        0.0000
     35 H          -4.0633   -4.5868    0.3758 H       1  UNL1        0.0000
     36 H          -4.6110   -2.0544    1.1679 H       1  UNL1        0.0000
     37 H          -3.0951    1.9965   -0.7468 H       1  UNL1        0.0000
     38 H          -2.0041    0.4092   -2.3702 H       1  UNL1        0.0000
     39 H          -3.6313    0.8662   -2.9028 H       1  UNL1        0.0000
     40 H          -3.3464   -0.7169   -2.1605 H       1  UNL1        0.0000
     41 H          -5.1834   -0.2339   -0.4246 H       1  UNL1        0.0000
     42 H          -5.4506    1.2759   -1.2990 H       1  UNL1        0.0000
     43 H          -5.1904    1.3144    0.4467 H       1  UNL1        0.0000
     44 H          -4.1261    0.2507    2.0951 H       1  UNL1        0.0000
     45 H          -2.0026    2.4366    2.4306 H       1  UNL1        0.0000
     46 H          -3.5321    2.3549    3.3155 H       1  UNL1        0.0000
     47 H          -3.5401    2.6503    1.5715 H       1  UNL1        0.0000
     48 H          -2.4287   -1.2314    3.1714 H       1  UNL1        0.0000
     49 H          -2.9202    0.0886    4.2505 H       1  UNL1        0.0000
     50 H          -1.3620    0.1643    3.4088 H       1  UNL1        0.0000
     51 H           4.6102   -2.0566    1.1673 H       1  UNL1        0.0000
     52 H           4.0613   -4.5886    0.3747 H       1  UNL1        0.0000
     53 H           1.5903   -4.5062   -0.7197 H       1  UNL1        0.0000
     54 H           4.1256    0.2485    2.0958 H       1  UNL1        0.0000
     55 H           2.9194    0.0866    4.2511 H       1  UNL1        0.0000
     56 H           2.4273   -1.2329    3.1716 H       1  UNL1        0.0000
     57 H           1.3613    0.1633    3.4091 H       1  UNL1        0.0000
     58 H           3.5408    2.6485    1.5725 H       1  UNL1        0.0000
     59 H           3.5325    2.3529    3.3164 H       1  UNL1        0.0000
     60 H           2.0031    2.4354    2.4313 H       1  UNL1        0.0000
     61 H           3.0957    1.9949   -0.7463 H       1  UNL1        0.0000
     62 H           5.1905    1.3122    0.4478 H       1  UNL1        0.0000
     63 H           5.4510    1.2737   -1.2979 H       1  UNL1        0.0000
     64 H           5.1834   -0.2361   -0.4236 H       1  UNL1        0.0000
     65 H           3.3466   -0.7187   -2.1597 H       1  UNL1        0.0000
     66 H           3.6318    0.8643   -2.9021 H       1  UNL1        0.0000
     67 H           2.0045    0.4075   -2.3697 H       1  UNL1        0.0000
     68 H           0.0008    3.4874    1.0731 H       1  UNL1        0.0000
     69 H           0.0024    5.7469    0.0470 H       1  UNL1        0.0000
     70 H           0.0033    5.9370   -2.4521 H       1  UNL1        0.0000
     71 H           0.0025    3.8223   -3.7981 H       1  UNL1        0.0000
     72 H           0.0008    1.6500   -2.6107 H       1  UNL1        0.0000
     73 H          -0.0003   -0.1951   -1.2813 H       1  UNL1        0.0000
     74 H          -0.0003   -0.7693    1.2570 H       1  UNL1        0.0000
     75 H          -0.0000    1.1980    1.7615 H       1  UNL1        0.0000
@<TRIPOS>BOND
     1    71    32    1
     2     2     5    1
     3    39    14    1
     4    66    28    1
     5    32    33    2
     6    32    31    1
     7    72    33    1
     8    70    31    1
     9    38    14    1
    10    67    28    1
    11    40    14    1
    12    65    28    1
    13    14    13    1
    14    28    26    1
    15    33     8    1
    16    31    30    2
    17    42    15    1
    18    63    27    1
    19    73     5    1
    20     5     6    1
    21     5     7    1
    22    13    37    1
    23    13    15    1
    24    13     3    1
    25    26    61    1
    26    26    27    1
    27    26     4    1
    28     8    29    1
    29     8     1    1
    30    34     9    1
    31    53    22    1
    32    30    29    1
    33    30    69    1
    34    15    41    1
    35    15    43    1
    36    27    64    1
    37    27    62    1
    38     9     6   ar
    39     9    10   ar
    40    22     7   ar
    41    22    21   ar
    42     6    12   ar
    43     7    19   ar
    44    29    68    1
    45    21    52    1
    46    21    20   ar
    47    10    35    1
    48    10    11   ar
    49     1     3    1
    50     1     4    1
    51     1    74    1
    52     1    75    1
    53    12     3    1
    54    12    11   ar
    55    19     4    1
    56    19    20   ar
    57     3    16    1
    58     4    23    1
    59    20    51    1
    60    11    36    1
    61    47    17    1
    62    58    25    1
    63    44    16    1
    64    54    23    1
    65    16    17    1
    66    16    18    1
    67    23    25    1
    68    23    24    1
    69    17    45    1
    70    17    46    1
    71    25    60    1
    72    25    59    1
    73    48    18    1
    74    56    24    1
    75    18    50    1
    76    18    49    1
    77    24    57    1
    78    24    55    1
