# Supplementary material for: Migration of Hydride, Methyl, and Chloride Ligands between Al and M in (PAlP)M Pincer Complexes (M = Rh or Ir)
Source: Organometallics. 2023 Oct 24;42(21):3120–9. doi: 10.1021/acs.organomet.3c00359 (PMC10863399; doi:10.1021/acs.organomet.3c00359)
Supplement: Supplementary file 2 — om3c00359_si_002.zip [file om3c00359_si_002.zip › INT1-Ir.mol2]

@<TRIPOS>MOLECULE
Generated by Multiwfn
 75 74 0 0 0
SMALL
GASTEIGER

@<TRIPOS>ATOM
      1 IR          0.0108    0.4064    0.5766 Ir      1  UNL1        0.0000
      2 CL          0.0798   -1.0955   -3.2017 Cl      2  UNL2        0.0000
      3 P          -2.2655   -0.2395    0.5898 P.3     2  UNL2        0.0000
      4 P           2.3654    0.1551    0.5084 P.3     2  UNL2        0.0000
      5 AL          0.1375   -1.4289   -1.0404 Al      2  UNL2        0.0000
      6 N          -1.3694   -2.5008   -0.6508 N.ar    2  UNL2        0.0000
      7 N           1.8150   -2.2306   -0.7107 N.ar    2  UNL2        0.0000
      8 N          -0.2859    2.3268   -0.6150 N.ar    3  UNL3        0.0000
      9 C          -1.7568   -3.7471   -1.0286 C.ar    2  UNL2        0.0000
     10 C          -3.0145   -4.0256   -0.5344 C.ar    2  UNL2        0.0000
     11 C          -3.4314   -2.8829    0.1763 C.ar    2  UNL2        0.0000
     12 C          -2.4010   -1.9610    0.0891 C.ar    2  UNL2        0.0000
     13 C          -3.4632    0.6763   -0.5233 C.3     2  UNL2        0.0000
     14 C          -3.1778    0.3271   -1.9782 C.3     2  UNL2        0.0000
     15 C          -4.9301    0.4053   -0.2202 C.3     2  UNL2        0.0000
     16 C          -3.0820   -0.1981    2.2625 C.3     2  UNL2        0.0000
     17 C          -3.2755    1.2236    2.7673 C.3     2  UNL2        0.0000
     18 C          -2.3126   -1.0399    3.2689 C.3     2  UNL2        0.0000
     19 C           2.7737   -1.5136   -0.0261 C.ar    2  UNL2        0.0000
     20 C           3.9476   -2.2484    0.0176 C.ar    2  UNL2        0.0000
     21 C           3.6970   -3.4549   -0.6650 C.ar    2  UNL2        0.0000
     22 C           2.3886   -3.3993   -1.0991 C.ar    2  UNL2        0.0000
     23 C           3.2142    0.2894    2.1616 C.3     2  UNL2        0.0000
     24 C           2.6126   -0.6788    3.1686 C.3     2  UNL2        0.0000
     25 C           3.2169    1.7114    2.6999 C.3     2  UNL2        0.0000
     26 C           3.3627    1.2826   -0.6029 C.3     2  UNL2        0.0000
     27 C           4.8664    1.2204   -0.3760 C.3     2  UNL2        0.0000
     28 C           3.0565    0.9598   -2.0588 C.3     2  UNL2        0.0000
     29 C          -0.5516    3.4831    0.0103 C.ar    3  UNL3        0.0000
     30 C          -0.8518    4.6563   -0.6561 C.ar    3  UNL3        0.0000
     31 C          -0.8815    4.6493   -2.0423 C.ar    3  UNL3        0.0000
     32 C          -0.6017    3.4640   -2.6990 C.ar    3  UNL3        0.0000
     33 C          -0.3085    2.3328   -1.9549 C.ar    3  UNL3        0.0000
     34 H          -1.1021   -4.3676   -1.6284 H       2  UNL2        0.0000
     35 H          -3.5632   -4.9485   -0.6613 H       2  UNL2        0.0000
     36 H          -4.3686   -2.7533    0.7026 H       2  UNL2        0.0000
     37 H          -3.2421    1.7435   -0.3591 H       2  UNL2        0.0000
     38 H          -2.1358    0.4817   -2.2649 H       2  UNL2        0.0000
     39 H          -3.8034    0.9393   -2.6382 H       2  UNL2        0.0000
     40 H          -3.4104   -0.7267   -2.1750 H       2  UNL2        0.0000
     41 H          -5.1527   -0.6629   -0.3277 H       2  UNL2        0.0000
     42 H          -5.5583    0.9389   -0.9429 H       2  UNL2        0.0000
     43 H          -5.2396    0.7233    0.7792 H       2  UNL2        0.0000
     44 H          -4.0674   -0.6597    2.1078 H       2  UNL2        0.0000
     45 H          -2.3105    1.7144    2.9462 H       2  UNL2        0.0000
     46 H          -3.8096    1.2150    3.7242 H       2  UNL2        0.0000
     47 H          -3.8443    1.8534    2.0756 H       2  UNL2        0.0000
     48 H          -2.1714   -2.0653    2.9152 H       2  UNL2        0.0000
     49 H          -2.8575   -1.0766    4.2193 H       2  UNL2        0.0000
     50 H          -1.3222   -0.6139    3.4665 H       2  UNL2        0.0000
     51 H           4.8727   -1.9569    0.4985 H       2  UNL2        0.0000
     52 H           4.3876   -4.2734   -0.8134 H       2  UNL2        0.0000
     53 H           1.8211   -4.1289   -1.6638 H       2  UNL2        0.0000
     54 H           4.2510   -0.0190    1.9658 H       2  UNL2        0.0000
     55 H           3.1941   -0.6594    4.0977 H       2  UNL2        0.0000
     56 H           2.6064   -1.7054    2.7906 H       2  UNL2        0.0000
     57 H           1.5802   -0.4044    3.4136 H       2  UNL2        0.0000
     58 H           3.6705    2.4322    2.0123 H       2  UNL2        0.0000
     59 H           3.7750    1.7554    3.6421 H       2  UNL2        0.0000
     60 H           2.1982    2.0548    2.9185 H       2  UNL2        0.0000
     61 H           2.9927    2.2943   -0.3719 H       2  UNL2        0.0000
     62 H           5.1723    1.5287    0.6276 H       2  UNL2        0.0000
     63 H           5.3731    1.8801   -1.0900 H       2  UNL2        0.0000
     64 H           5.2390    0.2049   -0.5548 H       2  UNL2        0.0000
     65 H           3.4155   -0.0444   -2.3153 H       2  UNL2        0.0000
     66 H           3.5623    1.6760   -2.7163 H       2  UNL2        0.0000
     67 H           1.9894    0.9864   -2.2885 H       2  UNL2        0.0000
     68 H          -0.5301    3.4588    1.0962 H       3  UNL3        0.0000
     69 H          -1.0605    5.5564   -0.0890 H       3  UNL3        0.0000
     70 H          -1.1182    5.5513   -2.5973 H       3  UNL3        0.0000
     71 H          -0.6100    3.3978   -3.7809 H       3  UNL3        0.0000
     72 H          -0.0992    1.3875   -2.4494 H       3  UNL3        0.0000
     73 H           0.1580   -0.9303    1.4272 H       1  UNL1        0.0000
     74 H          -0.4253    1.4466    2.1738 H       1  UNL1        0.0000
     75 H           0.3710    1.5894    2.0985 H       4  UNK4        0.0000
@<TRIPOS>BOND
     1    71    32    1
     2     2     5    1
     3    66    28    1
     4    32    31   ar
     5    32    33   ar
     6    39    14    1
     7    70    31    1
     8    72    33    1
     9    65    28    1
    10    67    28    1
    11    38    14    1
    12    40    14    1
    13    28    26    1
    14    31    30   ar
    15    14    13    1
    16    33     8   ar
    17    53    22    1
    18    34     9    1
    19    22     7   ar
    20    22    21   ar
    21    63    27    1
    22     5     7    1
    23     5     6    1
    24     9     6   ar
    25     9    10   ar
    26    42    15    1
    27    52    21    1
    28     7    19   ar
    29    21    20   ar
    30    35    10    1
    31    30    69    1
    32    30    29   ar
    33     6    12   ar
    34     8    29   ar
    35    26    27    1
    36    26    61    1
    37    26     4    1
    38    64    27    1
    39    10    11   ar
    40    13    37    1
    41    13    15    1
    42    13     3    1
    43    27    62    1
    44    41    15    1
    45    15    43    1
    46    19    20   ar
    47    19     4    1
    48    29    68    1
    49    20    51    1
    50    12    11   ar
    51    12     3    1
    52    11    36    1
    53     4    23    1
    54     1    73    1
    55     1    74    1
    56     3    16    1
    57    54    23    1
    58    58    25    1
    59    47    17    1
    60    44    16    1
    61    23    25    1
    62    23    24    1
    63    16    17    1
    64    16    18    1
    65    25    60    1
    66    25    59    1
    67    17    45    1
    68    17    46    1
    69    56    24    1
    70    48    18    1
    71    24    57    1
    72    24    55    1
    73    18    50    1
    74    18    49    1
