# Supplementary material for: Migration of Hydride, Methyl, and Chloride Ligands between Al and M in (PAlP)M Pincer Complexes (M = Rh or Ir)
Source: Organometallics. 2023 Oct 24;42(21):3120–9. doi: 10.1021/acs.organomet.3c00359 (PMC10863399; doi:10.1021/acs.organomet.3c00359)
Supplement: Supplementary file 2 — om3c00359_si_002.zip [file om3c00359_si_002.zip › INT1-Rh.mol2]

@<TRIPOS>MOLECULE
Generated by Multiwfn
 75 74 0 0 0
SMALL
GASTEIGER

@<TRIPOS>ATOM
      1 RH          0.0102    0.4380    0.5980 Rh      1  UNL1        0.0000
      2 CL          0.1012   -0.9904   -3.1031 Cl      2  UNL2        0.0000
      3 P          -2.2537   -0.2463    0.6244 P.3     2  UNL2        0.0000
      4 P           2.3699    0.2220    0.5440 P.3     2  UNL2        0.0000
      5 AL          0.1704   -1.4115   -0.9624 Al      2  UNL2        0.0000
      6 N          -1.3232   -2.5011   -0.5961 N.ar    2  UNL2        0.0000
      7 N           1.8616   -2.1803   -0.6553 N.ar    2  UNL2        0.0000
      8 N          -0.3277    2.3922   -0.5004 N.ar    3  UNL3        0.0000
      9 C          -1.6875   -3.7536   -0.9790 C.ar    2  UNL2        0.0000
     10 C          -2.9532   -4.0429   -0.5134 C.ar    2  UNL2        0.0000
     11 C          -3.3994   -2.9018    0.1825 C.ar    2  UNL2        0.0000
     12 C          -2.3786   -1.9683    0.1163 C.ar    2  UNL2        0.0000
     13 C          -3.4763    0.6629   -0.4684 C.3     2  UNL2        0.0000
     14 C          -3.1870    0.3439   -1.9291 C.3     2  UNL2        0.0000
     15 C          -4.9371    0.3620   -0.1647 C.3     2  UNL2        0.0000
     16 C          -3.0558   -0.2298    2.3058 C.3     2  UNL2        0.0000
     17 C          -3.2709    1.1846    2.8223 C.3     2  UNL2        0.0000
     18 C          -2.2594   -1.0654    3.2956 C.3     2  UNL2        0.0000
     19 C           2.8213   -1.4339   -0.0025 C.ar    2  UNL2        0.0000
     20 C           4.0113   -2.1426    0.0164 C.ar    2  UNL2        0.0000
     21 C           3.7707   -3.3608   -0.6496 C.ar    2  UNL2        0.0000
     22 C           2.4512   -3.3395   -1.0502 C.ar    2  UNL2        0.0000
     23 C           3.2073    0.3507    2.2049 C.3     2  UNL2        0.0000
     24 C           2.6060   -0.6349    3.1946 C.3     2  UNL2        0.0000
     25 C           3.1944    1.7674    2.7569 C.3     2  UNL2        0.0000
     26 C           3.3538    1.3838   -0.5443 C.3     2  UNL2        0.0000
     27 C           4.8592    1.3334   -0.3275 C.3     2  UNL2        0.0000
     28 C           3.0385    1.0950   -2.0050 C.3     2  UNL2        0.0000
     29 C          -0.6263    3.5137    0.1685 C.ar    3  UNL3        0.0000
     30 C          -0.9834    4.6974   -0.4513 C.ar    3  UNL3        0.0000
     31 C          -1.0375    4.7356   -1.8362 C.ar    3  UNL3        0.0000
     32 C          -0.7230    3.5854   -2.5389 C.ar    3  UNL3        0.0000
     33 C          -0.3725    2.4427   -1.8378 C.ar    3  UNL3        0.0000
     34 H          -1.0127   -4.3701   -1.5600 H       2  UNL2        0.0000
     35 H          -3.4884   -4.9725   -0.6488 H       2  UNL2        0.0000
     36 H          -4.3499   -2.7810    0.6863 H       2  UNL2        0.0000
     37 H          -3.2733    1.7311   -0.2880 H       2  UNL2        0.0000
     38 H          -2.1479    0.5233   -2.2123 H       2  UNL2        0.0000
     39 H          -3.8247    0.9549   -2.5785 H       2  UNL2        0.0000
     40 H          -3.3995   -0.7107   -2.1434 H       2  UNL2        0.0000
     41 H          -5.1431   -0.7072   -0.2923 H       2  UNL2        0.0000
     42 H          -5.5776    0.8999   -0.8736 H       2  UNL2        0.0000
     43 H          -5.2465    0.6551    0.8424 H       2  UNL2        0.0000
     44 H          -4.0340   -0.7092    2.1580 H       2  UNL2        0.0000
     45 H          -2.3144    1.6944    2.9930 H       2  UNL2        0.0000
     46 H          -3.7937    1.1596    3.7852 H       2  UNL2        0.0000
     47 H          -3.8604    1.8066    2.1410 H       2  UNL2        0.0000
     48 H          -2.1086   -2.0865    2.9331 H       2  UNL2        0.0000
     49 H          -2.7884   -1.1163    4.2544 H       2  UNL2        0.0000
     50 H          -1.2723   -0.6261    3.4803 H       2  UNL2        0.0000
     51 H           4.9414   -1.8268    0.4713 H       2  UNL2        0.0000
     52 H           4.4757   -4.1649   -0.8086 H       2  UNL2        0.0000
     53 H           1.8870   -4.0874   -1.5935 H       2  UNL2        0.0000
     54 H           4.2482    0.0530    2.0136 H       2  UNL2        0.0000
     55 H           3.1751   -0.6187    4.1314 H       2  UNL2        0.0000
     56 H           2.6181   -1.6573    2.8053 H       2  UNL2        0.0000
     57 H           1.5672   -0.3766    3.4290 H       2  UNL2        0.0000
     58 H           3.6536    2.4964    2.0819 H       2  UNL2        0.0000
     59 H           3.7406    1.8054    3.7064 H       2  UNL2        0.0000
     60 H           2.1720    2.1052    2.9659 H       2  UNL2        0.0000
     61 H           2.9737    2.3850   -0.2860 H       2  UNL2        0.0000
     62 H           5.1664    1.6119    0.6844 H       2  UNL2        0.0000
     63 H           5.3540    2.0231   -1.0215 H       2  UNL2        0.0000
     64 H           5.2436    0.3293   -0.5416 H       2  UNL2        0.0000
     65 H           3.3995    0.0990   -2.2888 H       2  UNL2        0.0000
     66 H           3.5357    1.8290   -2.6494 H       2  UNL2        0.0000
     67 H           1.9689    1.1224   -2.2239 H       2  UNL2        0.0000
     68 H          -0.5853    3.4535    1.2528 H       3  UNL3        0.0000
     69 H          -1.2168    5.5694    0.1492 H       3  UNL3        0.0000
     70 H          -1.3193    5.6457   -2.3559 H       3  UNL3        0.0000
     71 H          -0.7479    3.5570   -3.6223 H       3  UNL3        0.0000
     72 H          -0.1349    1.5229   -2.3674 H       3  UNL3        0.0000
     73 H           0.1776   -0.9411    1.3349 H       1  UNL1        0.0000
     74 H          -0.4145    1.4542    2.3156 H       1  UNL1        0.0000
     75 H           0.3490    1.6194    2.2347 H       4  UNK4        0.0000
@<TRIPOS>BOND
     1    71    32    1
     2     2     5    1
     3    66    28    1
     4    39    14    1
     5    32    33   ar
     6    32    31   ar
     7    72    33    1
     8    70    31    1
     9    65    28    1
    10    67    28    1
    11    38    14    1
    12    40    14    1
    13    28    26    1
    14    14    13    1
    15    33     8   ar
    16    31    30   ar
    17    53    22    1
    18    34     9    1
    19    22     7   ar
    20    22    21   ar
    21    63    27    1
    22     9     6   ar
    23     9    10   ar
    24     5     7    1
    25     5     6    1
    26    42    15    1
    27    52    21    1
    28     7    19   ar
    29    21    20   ar
    30    35    10    1
    31     6    12   ar
    32    26    27    1
    33    26    61    1
    34    26     4    1
    35    64    27    1
    36    10    11   ar
    37     8    29   ar
    38    13    37    1
    39    13    15    1
    40    13     3    1
    41    30    69    1
    42    30    29   ar
    43    27    62    1
    44    41    15    1
    45    15    43    1
    46    19    20   ar
    47    19     4    1
    48    20    51    1
    49    12    11   ar
    50    12     3    1
    51    29    68    1
    52    11    36    1
    53     4    23    1
    54     1    73    1
    55     1    74    1
    56     3    16    1
    57    54    23    1
    58    58    25    1
    59    47    17    1
    60    44    16    1
    61    23    25    1
    62    23    24    1
    63    16    17    1
    64    16    18    1
    65    25    60    1
    66    25    59    1
    67    56    24    1
    68    17    45    1
    69    17    46    1
    70    48    18    1
    71    24    57    1
    72    24    55    1
    73    18    50    1
    74    18    49    1
