# Supplementary material for: Migration of Hydride, Methyl, and Chloride Ligands between Al and M in (PAlP)M Pincer Complexes (M = Rh or Ir)
Source: Organometallics. 2023 Oct 24;42(21):3120–9. doi: 10.1021/acs.organomet.3c00359 (PMC10863399; doi:10.1021/acs.organomet.3c00359)
Supplement: Supplementary file 2 — om3c00359_si_002.zip [file om3c00359_si_002.zip › INT2-Ir.mol2]

@<TRIPOS>MOLECULE
Generated by Multiwfn
 64 63 0 0 0
SMALL
GASTEIGER

@<TRIPOS>ATOM
      1 IR         -0.0000   -0.7998   -0.4240 Ir      1  UNL1        0.0000
      2 CL         -0.0003    2.8147   -1.9139 Cl      2  UNL2        0.0000
      3 P           2.3208   -0.5924   -0.0292 P.3     2  UNL2        0.0000
      4 P          -2.3208   -0.5924   -0.0294 P.3     2  UNL2        0.0000
      5 AL         -0.0001    1.6069   -0.1352 Al      2  UNL2        0.0000
      6 N           1.6046    1.9192    0.7952 N.ar    2  UNL2        0.0000
      7 N          -1.6047    1.9191    0.7954 N.ar    2  UNL2        0.0000
      8 C           2.0830    3.0172    1.4401 C.ar    2  UNL2        0.0000
      9 C           3.3614    2.7808    1.8983 C.ar    2  UNL2        0.0000
     10 C           3.6967    1.4704    1.5045 C.ar    2  UNL2        0.0000
     11 C           2.6013    0.9620    0.8279 C.ar    2  UNL2        0.0000
     12 C           3.4498   -0.5746   -1.5130 C.3     2  UNL2        0.0000
     13 C           3.1161    0.6282   -2.3844 C.3     2  UNL2        0.0000
     14 C           4.9300   -0.5845   -1.1648 C.3     2  UNL2        0.0000
     15 C           3.0148   -1.9056    1.0816 C.3     2  UNL2        0.0000
     16 C           2.9337   -3.2645    0.4008 C.3     2  UNL2        0.0000
     17 C           2.3071   -1.9219    2.4273 C.3     2  UNL2        0.0000
     18 C          -2.6015    0.9621    0.8277 C.ar    2  UNL2        0.0000
     19 C          -3.6968    1.4701    1.5047 C.ar    2  UNL2        0.0000
     20 C          -3.3614    2.7801    1.8993 C.ar    2  UNL2        0.0000
     21 C          -2.0830    3.0167    1.4412 C.ar    2  UNL2        0.0000
     22 C          -3.0144   -1.9057    1.0815 C.3     2  UNL2        0.0000
     23 C          -2.3073   -1.9214    2.4274 C.3     2  UNL2        0.0000
     24 C          -2.9321   -3.2645    0.4008 C.3     2  UNL2        0.0000
     25 C          -3.4498   -0.5749   -1.5131 C.3     2  UNL2        0.0000
     26 C          -4.9300   -0.5850   -1.1649 C.3     2  UNL2        0.0000
     27 C          -3.1163    0.6277   -2.3847 C.3     2  UNL2        0.0000
     28 H           1.4735    3.9073    1.5367 H       2  UNL2        0.0000
     29 H           3.9780    3.4688    2.4592 H       2  UNL2        0.0000
     30 H           4.6236    0.9490    1.7064 H       2  UNL2        0.0000
     31 H           3.1933   -1.4953   -2.0596 H       2  UNL2        0.0000
     32 H           2.0598    0.6700   -2.6689 H       2  UNL2        0.0000
     33 H           3.7114    0.6016   -3.3036 H       2  UNL2        0.0000
     34 H           3.3498    1.5630   -1.8608 H       2  UNL2        0.0000
     35 H           5.1912    0.2961   -0.5664 H       2  UNL2        0.0000
     36 H           5.5265   -0.5409   -2.0831 H       2  UNL2        0.0000
     37 H           5.2378   -1.4803   -0.6169 H       2  UNL2        0.0000
     38 H           4.0681   -1.6356    1.2440 H       2  UNL2        0.0000
     39 H           1.8882   -3.5226    0.1846 H       2  UNL2        0.0000
     40 H           3.3347   -4.0442    1.0578 H       2  UNL2        0.0000
     41 H           3.4918   -3.3050   -0.5401 H       2  UNL2        0.0000
     42 H           2.3141   -0.9381    2.9057 H       2  UNL2        0.0000
     43 H           2.8014   -2.6334    3.0984 H       2  UNL2        0.0000
     44 H           1.2634   -2.2364    2.3145 H       2  UNL2        0.0000
     45 H          -4.6238    0.9487    1.7062 H       2  UNL2        0.0000
     46 H          -3.9778    3.4679    2.4607 H       2  UNL2        0.0000
     47 H          -1.4733    3.9068    1.5384 H       2  UNL2        0.0000
     48 H          -4.0679   -1.6363    1.2434 H       2  UNL2        0.0000
     49 H          -2.8015   -2.6330    3.0985 H       2  UNL2        0.0000
     50 H          -2.3149   -0.9375    2.9057 H       2  UNL2        0.0000
     51 H          -1.2634   -2.2355    2.3152 H       2  UNL2        0.0000
     52 H          -3.4897   -3.3055   -0.5404 H       2  UNL2        0.0000
     53 H          -3.3330   -4.0445    1.0576 H       2  UNL2        0.0000
     54 H          -1.8864   -3.5220    0.1852 H       2  UNL2        0.0000
     55 H          -3.1933   -1.4957   -2.0597 H       2  UNL2        0.0000
     56 H          -5.2377   -1.4808   -0.6169 H       2  UNL2        0.0000
     57 H          -5.5266   -0.5414   -2.0831 H       2  UNL2        0.0000
     58 H          -5.1914    0.2955   -0.5665 H       2  UNL2        0.0000
     59 H          -3.3503    1.5626   -1.8613 H       2  UNL2        0.0000
     60 H          -3.7116    0.6009   -3.3039 H       2  UNL2        0.0000
     61 H          -2.0600    0.6698   -2.6691 H       2  UNL2        0.0000
     62 H          -0.0001   -0.5445    1.1572 H       1  UNL1        0.0000
     63 H           0.4256   -1.1133   -2.1600 H       3  UNK3        0.0000
     64 H          -0.4260   -1.1131   -2.1599 H       1  UNL1        0.0000
@<TRIPOS>BOND
     1    60    27    1
     2    33    13    1
     3    61    27    1
     4    32    13    1
     5    27    59    1
     6    27    25    1
     7    13    34    1
     8    13    12    1
     9    64     1    1
    10    57    26    1
    11    36    14    1
    12    55    25    1
    13    31    12    1
    14     2     5    1
    15    25    26    1
    16    25     4    1
    17    12    14    1
    18    12     3    1
    19    26    56    1
    20    26    58    1
    21    14    37    1
    22    14    35    1
    23    52    24    1
    24    41    16    1
    25     1    62    1
    26     5     6    1
    27     5     7    1
    28     4    18    1
    29     4    22    1
    30     3    11    1
    31     3    15    1
    32    39    16    1
    33    54    24    1
    34    16    40    1
    35    16    15    1
    36    24    53    1
    37    24    22    1
    38     6    11   ar
    39     6     8   ar
    40     7    18   ar
    41     7    21   ar
    42    18    19   ar
    43    11    10   ar
    44    22    48    1
    45    22    23    1
    46    15    38    1
    47    15    17    1
    48     8    28    1
    49     8     9   ar
    50    21    47    1
    51    21    20   ar
    52    10    30    1
    53    10     9   ar
    54    19    45    1
    55    19    20   ar
    56     9    29    1
    57    20    46    1
    58    44    17    1
    59    51    23    1
    60    17    42    1
    61    17    43    1
    62    23    50    1
    63    23    49    1
