# Supplementary material for: Migration of Hydride, Methyl, and Chloride Ligands between Al and M in (PAlP)M Pincer Complexes (M = Rh or Ir)
Source: Organometallics. 2023 Oct 24;42(21):3120–9. doi: 10.1021/acs.organomet.3c00359 (PMC10863399; doi:10.1021/acs.organomet.3c00359)
Supplement: Supplementary file 2 — om3c00359_si_002.zip [file om3c00359_si_002.zip › INT2-Rh.mol2]

@<TRIPOS>MOLECULE
Generated by Multiwfn
 64 63 0 0 0
SMALL
GASTEIGER

@<TRIPOS>ATOM
      1 RH          0.0000   -0.8947    0.4635 Rh      1  UNL1        0.0000
      2 CL         -0.0000    2.6255    1.9391 Cl      2  UNL2        0.0000
      3 P          -2.3168   -0.6668    0.0842 P.3     2  UNL2        0.0000
      4 P           2.3168   -0.6668    0.0842 P.3     2  UNL2        0.0000
      5 AL          0.0000    1.4984    0.1084 Al      2  UNL2        0.0000
      6 N          -1.6150    1.8337   -0.7879 N.ar    2  UNL2        0.0000
      7 N           1.6150    1.8337   -0.7879 N.ar    2  UNL2        0.0000
      8 C          -2.1052    2.9324   -1.4228 C.ar    2  UNL2        0.0000
      9 C          -3.4070    2.7110   -1.8178 C.ar    2  UNL2        0.0000
     10 C          -3.7444    1.4113   -1.3915 C.ar    2  UNL2        0.0000
     11 C          -2.6277    0.8921   -0.7595 C.ar    2  UNL2        0.0000
     12 C          -3.4334   -0.6864    1.5767 C.3     2  UNL2        0.0000
     13 C          -3.0632    0.4718    2.4920 C.3     2  UNL2        0.0000
     14 C          -4.9173   -0.6586    1.2474 C.3     2  UNL2        0.0000
     15 C          -2.9987   -1.9738   -1.0429 C.3     2  UNL2        0.0000
     16 C          -2.9106   -3.3407   -0.3800 C.3     2  UNL2        0.0000
     17 C          -2.2747   -1.9627   -2.3798 C.3     2  UNL2        0.0000
     18 C           2.6277    0.8921   -0.7595 C.ar    2  UNL2        0.0000
     19 C           3.7444    1.4113   -1.3915 C.ar    2  UNL2        0.0000
     20 C           3.4070    2.7110   -1.8178 C.ar    2  UNL2        0.0000
     21 C           2.1052    2.9324   -1.4228 C.ar    2  UNL2        0.0000
     22 C           2.9987   -1.9738   -1.0429 C.3     2  UNL2        0.0000
     23 C           2.2747   -1.9627   -2.3798 C.3     2  UNL2        0.0000
     24 C           2.9106   -3.3407   -0.3800 C.3     2  UNL2        0.0000
     25 C           3.4334   -0.6864    1.5767 C.3     2  UNL2        0.0000
     26 C           4.9173   -0.6585    1.2474 C.3     2  UNL2        0.0000
     27 C           3.0632    0.4718    2.4920 C.3     2  UNL2        0.0000
     28 H          -1.4868    3.8109   -1.5600 H       2  UNL2        0.0000
     29 H          -4.0377    3.4015   -2.3597 H       2  UNL2        0.0000
     30 H          -4.6874    0.9027   -1.5450 H       2  UNL2        0.0000
     31 H          -3.1867   -1.6330    2.0823 H       2  UNL2        0.0000
     32 H          -2.0035    0.4716    2.7673 H       2  UNL2        0.0000
     33 H          -3.6536    0.4262    3.4137 H       2  UNL2        0.0000
     34 H          -3.2734    1.4327    2.0070 H       2  UNL2        0.0000
     35 H          -5.1743    0.2590    0.7059 H       2  UNL2        0.0000
     36 H          -5.5027   -0.6637    2.1739 H       2  UNL2        0.0000
     37 H          -5.2421   -1.5162    0.6500 H       2  UNL2        0.0000
     38 H          -4.0527   -1.7100   -1.2122 H       2  UNL2        0.0000
     39 H          -1.8652   -3.5896   -0.1523 H       2  UNL2        0.0000
     40 H          -3.2931   -4.1159   -1.0533 H       2  UNL2        0.0000
     41 H          -3.4819   -3.4008    0.5518 H       2  UNL2        0.0000
     42 H          -2.2962   -0.9742   -2.8483 H       2  UNL2        0.0000
     43 H          -2.7438   -2.6774   -3.0654 H       2  UNL2        0.0000
     44 H          -1.2258   -2.2561   -2.2548 H       2  UNL2        0.0000
     45 H           4.6874    0.9027   -1.5450 H       2  UNL2        0.0000
     46 H           4.0377    3.4015   -2.3597 H       2  UNL2        0.0000
     47 H           1.4868    3.8109   -1.5599 H       2  UNL2        0.0000
     48 H           4.0527   -1.7100   -1.2122 H       2  UNL2        0.0000
     49 H           2.7438   -2.6774   -3.0654 H       2  UNL2        0.0000
     50 H           2.2962   -0.9742   -2.8483 H       2  UNL2        0.0000
     51 H           1.2258   -2.2561   -2.2548 H       2  UNL2        0.0000
     52 H           3.4819   -3.4008    0.5518 H       2  UNL2        0.0000
     53 H           3.2931   -4.1159   -1.0533 H       2  UNL2        0.0000
     54 H           1.8652   -3.5896   -0.1523 H       2  UNL2        0.0000
     55 H           3.1867   -1.6330    2.0823 H       2  UNL2        0.0000
     56 H           5.2421   -1.5162    0.6500 H       2  UNL2        0.0000
     57 H           5.5027   -0.6637    2.1739 H       2  UNL2        0.0000
     58 H           5.1743    0.2590    0.7059 H       2  UNL2        0.0000
     59 H           3.2733    1.4327    2.0070 H       2  UNL2        0.0000
     60 H           3.6535    0.4262    3.4137 H       2  UNL2        0.0000
     61 H           2.0035    0.4716    2.7673 H       2  UNL2        0.0000
     62 H          -0.0000   -0.3981   -1.0367 H       1  UNL1        0.0000
     63 H          -0.4162   -1.5072    2.1220 H       1  UNL1        0.0000
     64 H           0.4162   -1.5072    2.1220 H       3  UNK3        0.0000
@<TRIPOS>BOND
     1    43    17    1
     2    49    23    1
     3    42    17    1
     4    50    23    1
     5    17    44    1
     6    17    15    1
     7    23    51    1
     8    23    22    1
     9    46    20    1
    10    29     9    1
    11    20    21   ar
    12    20    19   ar
    13     9     8   ar
    14     9    10   ar
    15    28     8    1
    16    47    21    1
    17    45    19    1
    18    30    10    1
    19     8     6   ar
    20    21     7   ar
    21    19    18   ar
    22    10    11   ar
    23    38    15    1
    24    48    22    1
    25    40    16    1
    26    53    24    1
    27    15    16    1
    28    15     3    1
    29    22    24    1
    30    22     4    1
    31    62     1    1
    32     6    11   ar
    33     6     5    1
    34     7    18   ar
    35     7     5    1
    36    11     3    1
    37    18     4    1
    38    16    39    1
    39    16    41    1
    40    24    54    1
    41    24    52    1
    42     3    12    1
    43     4    25    1
    44     5     2    1
    45     1    63    1
    46    56    26    1
    47    37    14    1
    48    58    26    1
    49    35    14    1
    50    26    25    1
    51    26    57    1
    52    14    12    1
    53    14    36    1
    54    12    31    1
    55    12    13    1
    56    25    55    1
    57    25    27    1
    58    34    13    1
    59    59    27    1
    60    13    32    1
    61    13    33    1
    62    27    61    1
    63    27    60    1
