# Supplementary material for: Migration of Hydride, Methyl, and Chloride Ligands between Al and M in (PAlP)M Pincer Complexes (M = Rh or Ir)
Source: Organometallics. 2023 Oct 24;42(21):3120–9. doi: 10.1021/acs.organomet.3c00359 (PMC10863399; doi:10.1021/acs.organomet.3c00359)
Supplement: Supplementary file 2 — om3c00359_si_002.zip [file om3c00359_si_002.zip › INT3-Ir.mol2]

@<TRIPOS>MOLECULE
Generated by Multiwfn
 66 64 0 0 0
SMALL
GASTEIGER

@<TRIPOS>ATOM
      1 IR          0.0000   -0.8906    0.3523 Ir      1  UNL1        0.0000
      2 CL         -0.0000    2.8616    1.8671 Cl      2  UNL2        0.0000
      3 P          -2.3335   -0.5545    0.0385 P.3     2  UNL2        0.0000
      4 P           2.3335   -0.5545    0.0385 P.3     2  UNL2        0.0000
      5 AL         -0.0000    1.5850    0.1201 Al      2  UNL2        0.0000
      6 N          -1.5968    1.9412   -0.8144 N.ar    2  UNL2        0.0000
      7 N           1.5968    1.9412   -0.8144 N.ar    2  UNL2        0.0000
      8 C          -2.0748    3.0437   -1.4483 C.ar    2  UNL2        0.0000
      9 C          -3.3700    2.8270   -1.8704 C.ar    2  UNL2        0.0000
     10 C          -3.7151    1.5244   -1.4629 C.ar    2  UNL2        0.0000
     11 C          -2.6074    1.0019   -0.8145 C.ar    2  UNL2        0.0000
     12 C          -3.3919   -0.5064    1.5742 C.3     2  UNL2        0.0000
     13 C          -2.9772    0.6628    2.4557 C.3     2  UNL2        0.0000
     14 C          -4.8841   -0.4317    1.2844 C.3     2  UNL2        0.0000
     15 C          -3.1679   -1.8037   -1.0584 C.3     2  UNL2        0.0000
     16 C          -3.3057   -3.1628   -0.3912 C.3     2  UNL2        0.0000
     17 C          -2.4599   -1.9143   -2.4001 C.3     2  UNL2        0.0000
     18 C           2.6074    1.0019   -0.8145 C.ar    2  UNL2        0.0000
     19 C           3.7151    1.5244   -1.4629 C.ar    2  UNL2        0.0000
     20 C           3.3699    2.8270   -1.8704 C.ar    2  UNL2        0.0000
     21 C           2.0748    3.0437   -1.4483 C.ar    2  UNL2        0.0000
     22 C           3.1679   -1.8037   -1.0584 C.3     2  UNL2        0.0000
     23 C           2.4599   -1.9143   -2.4000 C.3     2  UNL2        0.0000
     24 C           3.3058   -3.1628   -0.3912 C.3     2  UNL2        0.0000
     25 C           3.3919   -0.5064    1.5742 C.3     2  UNL2        0.0000
     26 C           4.8841   -0.4317    1.2844 C.3     2  UNL2        0.0000
     27 C           2.9773    0.6628    2.4557 C.3     2  UNL2        0.0000
     28 H          -1.4548    3.9243   -1.5627 H       2  UNL2        0.0000
     29 H          -3.9912    3.5231   -2.4164 H       2  UNL2        0.0000
     30 H          -4.6571    1.0201   -1.6360 H       2  UNL2        0.0000
     31 H          -3.1595   -1.4493    2.0934 H       2  UNL2        0.0000
     32 H          -1.9174    0.6473    2.7241 H       2  UNL2        0.0000
     33 H          -3.5566    0.6515    3.3853 H       2  UNL2        0.0000
     34 H          -3.1722    1.6174    1.9528 H       2  UNL2        0.0000
     35 H          -5.1205    0.4830    0.7286 H       2  UNL2        0.0000
     36 H          -5.4406   -0.3918    2.2275 H       2  UNL2        0.0000
     37 H          -5.2619   -1.2876    0.7175 H       2  UNL2        0.0000
     38 H          -4.1706   -1.3877   -1.2323 H       2  UNL2        0.0000
     39 H          -2.3245   -3.5950   -0.1585 H       2  UNL2        0.0000
     40 H          -3.8088   -3.8622   -1.0681 H       2  UNL2        0.0000
     41 H          -3.8831   -3.1285    0.5376 H       2  UNL2        0.0000
     42 H          -2.3422   -0.9383   -2.8802 H       2  UNL2        0.0000
     43 H          -3.0372   -2.5584   -3.0728 H       2  UNL2        0.0000
     44 H          -1.4639   -2.3580   -2.2870 H       2  UNL2        0.0000
     45 H           4.6571    1.0201   -1.6360 H       2  UNL2        0.0000
     46 H           3.9912    3.5231   -2.4164 H       2  UNL2        0.0000
     47 H           1.4548    3.9243   -1.5627 H       2  UNL2        0.0000
     48 H           4.1706   -1.3877   -1.2323 H       2  UNL2        0.0000
     49 H           3.0372   -2.5584   -3.0728 H       2  UNL2        0.0000
     50 H           2.3422   -0.9383   -2.8802 H       2  UNL2        0.0000
     51 H           1.4639   -2.3580   -2.2870 H       2  UNL2        0.0000
     52 H           3.8831   -3.1284    0.5376 H       2  UNL2        0.0000
     53 H           3.8089   -3.8622   -1.0681 H       2  UNL2        0.0000
     54 H           2.3245   -3.5950   -0.1585 H       2  UNL2        0.0000
     55 H           3.1595   -1.4493    2.0934 H       2  UNL2        0.0000
     56 H           5.2618   -1.2877    0.7175 H       2  UNL2        0.0000
     57 H           5.4406   -0.3919    2.2275 H       2  UNL2        0.0000
     58 H           5.1205    0.4830    0.7286 H       2  UNL2        0.0000
     59 H           3.1723    1.6175    1.9528 H       2  UNL2        0.0000
     60 H           3.5567    0.6515    3.3853 H       2  UNL2        0.0000
     61 H           1.9174    0.6474    2.7241 H       2  UNL2        0.0000
     62 H          -0.0000   -0.4500    2.0904 H       1  UNL1        0.0000
     63 H          -0.0000   -0.6791   -1.2358 H       1  UNL1        0.0000
     64 H           0.0000   -1.2989    2.1415 H       3  UNK3        0.0000
     65 H           0.4124   -2.7493    0.1482 H       4  UNK4        0.0000
     66 H          -0.4124   -2.7493    0.1482 H       5  UNK5        0.0000
@<TRIPOS>BOND
     1    43    17    1
     2    49    23    1
     3    50    23    1
     4    42    17    1
     5    46    20    1
     6    29     9    1
     7    17    44    1
     8    17    15    1
     9    23    51    1
    10    23    22    1
    11    20    19   ar
    12    20    21   ar
    13     9    10   ar
    14     9     8   ar
    15    45    19    1
    16    30    10    1
    17    47    21    1
    18    28     8    1
    19    19    18   ar
    20    10    11   ar
    21    21     7   ar
    22     8     6   ar
    23    63     1    1
    24    48    22    1
    25    38    15    1
    26    40    16    1
    27    53    24    1
    28    22    24    1
    29    22     4    1
    30    15    16    1
    31    15     3    1
    32    18     7   ar
    33    18     4    1
    34    11     6   ar
    35    11     3    1
    36     7     5    1
    37     6     5    1
    38    16    39    1
    39    16    41    1
    40    24    54    1
    41    24    52    1
    42     4    25    1
    43     3    12    1
    44     5     2    1
    45    65    66    1
    46     1    62    1
    47    37    14    1
    48    56    26    1
    49    58    26    1
    50    35    14    1
    51    26    25    1
    52    26    57    1
    53    14    12    1
    54    14    36    1
    55    25    55    1
    56    25    27    1
    57    12    31    1
    58    12    13    1
    59    59    27    1
    60    34    13    1
    61    27    61    1
    62    27    60    1
    63    13    32    1
    64    13    33    1
