# Supplementary material for: Migration of Hydride, Methyl, and Chloride Ligands between Al and M in (PAlP)M Pincer Complexes (M = Rh or Ir)
Source: Organometallics. 2023 Oct 24;42(21):3120–9. doi: 10.1021/acs.organomet.3c00359 (PMC10863399; doi:10.1021/acs.organomet.3c00359)
Supplement: Supplementary file 2 — om3c00359_si_002.zip [file om3c00359_si_002.zip › INT3-Rh.mol2]

@<TRIPOS>MOLECULE
Generated by Multiwfn
 66 64 0 0 0
SMALL
GASTEIGER

@<TRIPOS>ATOM
      1 RH         -0.0000   -0.9658    0.4510 Rh      1  UNL1        0.0000
      2 CL         -0.0000    2.7291    1.8742 Cl      2  UNL2        0.0000
      3 P          -2.3252   -0.6483    0.0904 P.3     2  UNL2        0.0000
      4 P           2.3252   -0.6483    0.0904 P.3     2  UNL2        0.0000
      5 AL          0.0000    1.4764    0.1145 Al      2  UNL2        0.0000
      6 N          -1.5934    1.8227   -0.8198 N.ar    2  UNL2        0.0000
      7 N           1.5934    1.8227   -0.8198 N.ar    2  UNL2        0.0000
      8 C          -2.0676    2.9178   -1.4712 C.ar    2  UNL2        0.0000
      9 C          -3.3681    2.7030   -1.8759 C.ar    2  UNL2        0.0000
     10 C          -3.7205    1.4115   -1.4387 C.ar    2  UNL2        0.0000
     11 C          -2.6122    0.8922   -0.7901 C.ar    2  UNL2        0.0000
     12 C          -3.4097   -0.5896    1.6093 C.3     2  UNL2        0.0000
     13 C          -3.0182    0.5981    2.4763 C.3     2  UNL2        0.0000
     14 C          -4.8991   -0.5399    1.3012 C.3     2  UNL2        0.0000
     15 C          -3.1294   -1.9213   -1.0037 C.3     2  UNL2        0.0000
     16 C          -3.2622   -3.2748   -0.3246 C.3     2  UNL2        0.0000
     17 C          -2.3961   -2.0366   -2.3309 C.3     2  UNL2        0.0000
     18 C           2.6122    0.8922   -0.7901 C.ar    2  UNL2        0.0000
     19 C           3.7205    1.4115   -1.4387 C.ar    2  UNL2        0.0000
     20 C           3.3681    2.7030   -1.8759 C.ar    2  UNL2        0.0000
     21 C           2.0676    2.9178   -1.4712 C.ar    2  UNL2        0.0000
     22 C           3.1294   -1.9213   -1.0037 C.3     2  UNL2        0.0000
     23 C           2.3961   -2.0366   -2.3309 C.3     2  UNL2        0.0000
     24 C           3.2622   -3.2748   -0.3246 C.3     2  UNL2        0.0000
     25 C           3.4097   -0.5896    1.6093 C.3     2  UNL2        0.0000
     26 C           4.8991   -0.5399    1.3012 C.3     2  UNL2        0.0000
     27 C           3.0182    0.5981    2.4763 C.3     2  UNL2        0.0000
     28 H          -1.4420    3.7907   -1.6103 H       2  UNL2        0.0000
     29 H          -3.9885    3.3929   -2.4305 H       2  UNL2        0.0000
     30 H          -4.6681    0.9120   -1.5935 H       2  UNL2        0.0000
     31 H          -3.1717   -1.5206    2.1472 H       2  UNL2        0.0000
     32 H          -1.9615    0.5959    2.7580 H       2  UNL2        0.0000
     33 H          -3.6100    0.5979    3.3982 H       2  UNL2        0.0000
     34 H          -3.2143    1.5421    1.9540 H       2  UNL2        0.0000
     35 H          -5.1423    0.3660    0.7342 H       2  UNL2        0.0000
     36 H          -5.4677   -0.4998    2.2372 H       2  UNL2        0.0000
     37 H          -5.2570   -1.4066    0.7377 H       2  UNL2        0.0000
     38 H          -4.1339   -1.5187   -1.1990 H       2  UNL2        0.0000
     39 H          -2.2794   -3.7001   -0.0870 H       2  UNL2        0.0000
     40 H          -3.7608   -3.9827   -0.9961 H       2  UNL2        0.0000
     41 H          -3.8417   -3.2349    0.6027 H       2  UNL2        0.0000
     42 H          -2.2868   -1.0647   -2.8213 H       2  UNL2        0.0000
     43 H          -2.9488   -2.6994   -3.0063 H       2  UNL2        0.0000
     44 H          -1.3948   -2.4608   -2.1923 H       2  UNL2        0.0000
     45 H           4.6681    0.9120   -1.5935 H       2  UNL2        0.0000
     46 H           3.9885    3.3929   -2.4305 H       2  UNL2        0.0000
     47 H           1.4420    3.7907   -1.6103 H       2  UNL2        0.0000
     48 H           4.1339   -1.5187   -1.1990 H       2  UNL2        0.0000
     49 H           2.9488   -2.6994   -3.0063 H       2  UNL2        0.0000
     50 H           2.2868   -1.0647   -2.8213 H       2  UNL2        0.0000
     51 H           1.3948   -2.4608   -2.1923 H       2  UNL2        0.0000
     52 H           3.8417   -3.2349    0.6027 H       2  UNL2        0.0000
     53 H           3.7608   -3.9827   -0.9961 H       2  UNL2        0.0000
     54 H           2.2794   -3.7001   -0.0870 H       2  UNL2        0.0000
     55 H           3.1717   -1.5206    2.1472 H       2  UNL2        0.0000
     56 H           5.2570   -1.4066    0.7377 H       2  UNL2        0.0000
     57 H           5.4677   -0.4998    2.2372 H       2  UNL2        0.0000
     58 H           5.1423    0.3660    0.7342 H       2  UNL2        0.0000
     59 H           3.2143    1.5421    1.9540 H       2  UNL2        0.0000
     60 H           3.6100    0.5979    3.3982 H       2  UNL2        0.0000
     61 H           1.9615    0.5959    2.7580 H       2  UNL2        0.0000
     62 H          -0.0000   -0.5238    2.2091 H       1  UNL1        0.0000
     63 H          -0.0000   -0.7081   -1.1031 H       1  UNL1        0.0000
     64 H           0.0000   -1.3441    2.2711 H       3  UNK3        0.0000
     65 H           0.4003   -2.8813    0.3278 H       4  UNK4        0.0000
     66 H          -0.4003   -2.8813    0.3278 H       5  UNK5        0.0000
@<TRIPOS>BOND
     1    49    23    1
     2    43    17    1
     3    42    17    1
     4    50    23    1
     5    29     9    1
     6    46    20    1
     7    17    44    1
     8    17    15    1
     9    23    51    1
    10    23    22    1
    11     9     8   ar
    12     9    10   ar
    13    20    21   ar
    14    20    19   ar
    15    47    21    1
    16    28     8    1
    17    45    19    1
    18    30    10    1
    19    21     7   ar
    20     8     6   ar
    21    19    18   ar
    22    10    11   ar
    23    48    22    1
    24    38    15    1
    25    63     1    1
    26    22    24    1
    27    22     4    1
    28    15    16    1
    29    15     3    1
    30    53    24    1
    31    40    16    1
    32     6    11   ar
    33     6     5    1
    34     7    18   ar
    35     7     5    1
    36    11     3    1
    37    18     4    1
    38    24    54    1
    39    24    52    1
    40    16    39    1
    41    16    41    1
    42     4    25    1
    43     3    12    1
    44     5     2    1
    45    65    66    1
    46     1    62    1
    47    35    14    1
    48    58    26    1
    49    56    26    1
    50    37    14    1
    51    26    25    1
    52    26    57    1
    53    14    12    1
    54    14    36    1
    55    25    55    1
    56    25    27    1
    57    12    31    1
    58    12    13    1
    59    34    13    1
    60    59    27    1
    61    13    32    1
    62    13    33    1
    63    27    61    1
    64    27    60    1
