# Supplementary material for: Migration of Hydride, Methyl, and Chloride Ligands between Al and M in (PAlP)M Pincer Complexes (M = Rh or Ir)
Source: Organometallics. 2023 Oct 24;42(21):3120–9. doi: 10.1021/acs.organomet.3c00359 (PMC10863399; doi:10.1021/acs.organomet.3c00359)
Supplement: Supplementary file 2 — om3c00359_si_002.zip [file om3c00359_si_002.zip › INT4-Ir.mol2]

@<TRIPOS>MOLECULE
Generated by Multiwfn
 66 65 0 0 0
SMALL
GASTEIGER

@<TRIPOS>ATOM
      1 IR          0.0000   -0.8693    0.1767 Ir      1  UNL1        0.0000
      2 CL          0.0000    3.0848    1.5445 Cl      2  UNL2        0.0000
      3 P          -2.3594   -0.6080    0.0760 P.3     2  UNL2        0.0000
      4 P           2.3594   -0.6080    0.0760 P.3     2  UNL2        0.0000
      5 AL         -0.0000    1.6869   -0.1100 Al      2  UNL2        0.0000
      6 N          -1.7151    1.9304   -0.8455 N.ar    2  UNL2        0.0000
      7 N           1.7151    1.9304   -0.8455 N.ar    2  UNL2        0.0000
      8 C          -2.2963    3.0393   -1.3783 C.ar    2  UNL2        0.0000
      9 C          -3.6362    2.8160   -1.6069 C.ar    2  UNL2        0.0000
     10 C          -3.9042    1.5049   -1.1703 C.ar    2  UNL2        0.0000
     11 C          -2.7106    0.9786   -0.7042 C.ar    2  UNL2        0.0000
     12 C          -3.2276   -0.6121    1.7218 C.3     2  UNL2        0.0000
     13 C          -2.6583    0.4782    2.6182 C.3     2  UNL2        0.0000
     14 C          -4.7391   -0.4737    1.6142 C.3     2  UNL2        0.0000
     15 C          -3.2954   -1.8317   -0.9587 C.3     2  UNL2        0.0000
     16 C          -3.2882   -3.2169   -0.3299 C.3     2  UNL2        0.0000
     17 C          -2.7760   -1.8594   -2.3878 C.3     2  UNL2        0.0000
     18 C           2.7106    0.9785   -0.7042 C.ar    2  UNL2        0.0000
     19 C           3.9042    1.5049   -1.1703 C.ar    2  UNL2        0.0000
     20 C           3.6362    2.8160   -1.6069 C.ar    2  UNL2        0.0000
     21 C           2.2963    3.0393   -1.3783 C.ar    2  UNL2        0.0000
     22 C           3.2954   -1.8317   -0.9587 C.3     2  UNL2        0.0000
     23 C           2.7760   -1.8595   -2.3878 C.3     2  UNL2        0.0000
     24 C           3.2883   -3.2169   -0.3298 C.3     2  UNL2        0.0000
     25 C           3.2276   -0.6121    1.7218 C.3     2  UNL2        0.0000
     26 C           4.7390   -0.4737    1.6142 C.3     2  UNL2        0.0000
     27 C           2.6582    0.4783    2.6182 C.3     2  UNL2        0.0000
     28 H          -1.7098    3.9312   -1.5629 H       2  UNL2        0.0000
     29 H          -4.3374    3.5133   -2.0429 H       2  UNL2        0.0000
     30 H          -4.8587    0.9955   -1.2020 H       2  UNL2        0.0000
     31 H          -2.9696   -1.5923    2.1499 H       2  UNL2        0.0000
     32 H          -1.5907    0.3436    2.8126 H       2  UNL2        0.0000
     33 H          -3.1762    0.4694    3.5834 H       2  UNL2        0.0000
     34 H          -2.8009    1.4713    2.1748 H       2  UNL2        0.0000
     35 H          -5.0069    0.4910    1.1685 H       2  UNL2        0.0000
     36 H          -5.1827   -0.5043    2.6155 H       2  UNL2        0.0000
     37 H          -5.2077   -1.2686    1.0257 H       2  UNL2        0.0000
     38 H          -4.3260   -1.4497   -0.9792 H       2  UNL2        0.0000
     39 H          -2.2652   -3.5938   -0.2112 H       2  UNL2        0.0000
     40 H          -3.8245   -3.9241   -0.9723 H       2  UNL2        0.0000
     41 H          -3.7641   -3.2380    0.6551 H       2  UNL2        0.0000
     42 H          -2.7392   -0.8588   -2.8285 H       2  UNL2        0.0000
     43 H          -3.4293   -2.4829   -3.0082 H       2  UNL2        0.0000
     44 H          -1.7695   -2.2895   -2.4409 H       2  UNL2        0.0000
     45 H           4.8588    0.9955   -1.2020 H       2  UNL2        0.0000
     46 H           4.3374    3.5133   -2.0428 H       2  UNL2        0.0000
     47 H           1.7098    3.9312   -1.5629 H       2  UNL2        0.0000
     48 H           4.3260   -1.4496   -0.9792 H       2  UNL2        0.0000
     49 H           3.4293   -2.4829   -3.0081 H       2  UNL2        0.0000
     50 H           2.7392   -0.8589   -2.8285 H       2  UNL2        0.0000
     51 H           1.7695   -2.2895   -2.4409 H       2  UNL2        0.0000
     52 H           3.7642   -3.2380    0.6551 H       2  UNL2        0.0000
     53 H           3.8245   -3.9241   -0.9723 H       2  UNL2        0.0000
     54 H           2.2653   -3.5938   -0.2110 H       2  UNL2        0.0000
     55 H           2.9696   -1.5923    2.1499 H       2  UNL2        0.0000
     56 H           5.2076   -1.2686    1.0258 H       2  UNL2        0.0000
     57 H           5.1826   -0.5042    2.6156 H       2  UNL2        0.0000
     58 H           5.0069    0.4910    1.1685 H       2  UNL2        0.0000
     59 H           2.8009    1.4713    2.1747 H       2  UNL2        0.0000
     60 H           3.1760    0.4695    3.5834 H       2  UNL2        0.0000
     61 H           1.5906    0.3437    2.8125 H       2  UNL2        0.0000
     62 H           0.0000    0.3130    1.2820 H       1  UNL1        0.0000
     63 H          -0.0000    0.0078   -1.2684 H       1  UNL1        0.0000
     64 H           0.0000   -1.7295    1.6000 H       1  UNL1        0.0000
     65 H          -0.0001   -2.5702   -0.3124 H       1  UNL1        0.0000
     66 H           0.0000   -2.1494   -1.0668 H       3  UNK3        0.0000
@<TRIPOS>BOND
     1    43    17    1
     2    49    23    1
     3    50    23    1
     4    42    17    1
     5    44    17    1
     6    51    23    1
     7    17    15    1
     8    23    22    1
     9    29     9    1
    10    46    20    1
    11     9     8   ar
    12     9    10   ar
    13    20    21   ar
    14    20    19   ar
    15    28     8    1
    16    47    21    1
    17     8     6   ar
    18    21     7   ar
    19    63     1    1
    20    45    19    1
    21    30    10    1
    22    19    18   ar
    23    10    11   ar
    24    48    22    1
    25    38    15    1
    26    53    24    1
    27    40    16    1
    28    15    16    1
    29    15     3    1
    30    22    24    1
    31    22     4    1
    32     6    11   ar
    33     6     5    1
    34     7    18   ar
    35     7     5    1
    36    18     4    1
    37    11     3    1
    38    16    39    1
    39    16    41    1
    40    24    54    1
    41    24    52    1
    42    65     1    1
    43     5     2    1
    44     4    25    1
    45     3    12    1
    46     1    62    1
    47     1    64    1
    48    37    14    1
    49    56    26    1
    50    58    26    1
    51    35    14    1
    52    14    12    1
    53    14    36    1
    54    26    25    1
    55    26    57    1
    56    12    31    1
    57    12    13    1
    58    25    55    1
    59    25    27    1
    60    59    27    1
    61    34    13    1
    62    27    61    1
    63    27    60    1
    64    13    32    1
    65    13    33    1
