# Supplementary material for: Migration of Hydride, Methyl, and Chloride Ligands between Al and M in (PAlP)M Pincer Complexes (M = Rh or Ir)
Source: Organometallics. 2023 Oct 24;42(21):3120–9. doi: 10.1021/acs.organomet.3c00359 (PMC10863399; doi:10.1021/acs.organomet.3c00359)
Supplement: Supplementary file 2 — om3c00359_si_002.zip [file om3c00359_si_002.zip › INT4-Rh.mol2]

@<TRIPOS>MOLECULE
Generated by Multiwfn
 66 65 0 0 0
SMALL
GASTEIGER

@<TRIPOS>ATOM
      1 RH         -0.0000   -0.9665    0.2006 Rh      1  UNL1        0.0000
      2 CL          0.0000    2.9689    1.5378 Cl      2  UNL2        0.0000
      3 P          -2.3496   -0.6989    0.1048 P.3     2  UNL2        0.0000
      4 P           2.3496   -0.6990    0.1048 P.3     2  UNL2        0.0000
      5 AL          0.0000    1.5695   -0.1193 Al      2  UNL2        0.0000
      6 N          -1.7148    1.8241   -0.8515 N.ar    2  UNL2        0.0000
      7 N           1.7148    1.8241   -0.8515 N.ar    2  UNL2        0.0000
      8 C          -2.2974    2.9287   -1.3905 C.ar    2  UNL2        0.0000
      9 C          -3.6399    2.7054   -1.6056 C.ar    2  UNL2        0.0000
     10 C          -3.9072    1.3994   -1.1538 C.ar    2  UNL2        0.0000
     11 C          -2.7103    0.8761   -0.6920 C.ar    2  UNL2        0.0000
     12 C          -3.2140   -0.6910    1.7534 C.3     2  UNL2        0.0000
     13 C          -2.6546    0.4176    2.6329 C.3     2  UNL2        0.0000
     14 C          -4.7273   -0.5706    1.6477 C.3     2  UNL2        0.0000
     15 C          -3.2770   -1.9408   -0.9172 C.3     2  UNL2        0.0000
     16 C          -3.2594   -3.3198   -0.2759 C.3     2  UNL2        0.0000
     17 C          -2.7591   -1.9759   -2.3466 C.3     2  UNL2        0.0000
     18 C           2.7103    0.8761   -0.6920 C.ar    2  UNL2        0.0000
     19 C           3.9072    1.3994   -1.1538 C.ar    2  UNL2        0.0000
     20 C           3.6399    2.7054   -1.6056 C.ar    2  UNL2        0.0000
     21 C           2.2974    2.9287   -1.3905 C.ar    2  UNL2        0.0000
     22 C           3.2770   -1.9408   -0.9172 C.3     2  UNL2        0.0000
     23 C           2.7591   -1.9759   -2.3466 C.3     2  UNL2        0.0000
     24 C           3.2594   -3.3199   -0.2760 C.3     2  UNL2        0.0000
     25 C           3.2140   -0.6911    1.7534 C.3     2  UNL2        0.0000
     26 C           4.7273   -0.5705    1.6477 C.3     2  UNL2        0.0000
     27 C           2.6546    0.4176    2.6329 C.3     2  UNL2        0.0000
     28 H          -1.7107    3.8171   -1.5896 H       2  UNL2        0.0000
     29 H          -4.3433    3.3995   -2.0434 H       2  UNL2        0.0000
     30 H          -4.8627    0.8912   -1.1730 H       2  UNL2        0.0000
     31 H          -2.9445   -1.6628    2.1936 H       2  UNL2        0.0000
     32 H          -1.5819    0.3063    2.8149 H       2  UNL2        0.0000
     33 H          -3.1605    0.4082    3.6044 H       2  UNL2        0.0000
     34 H          -2.8209    1.4032    2.1812 H       2  UNL2        0.0000
     35 H          -5.0066    0.3851    1.1898 H       2  UNL2        0.0000
     36 H          -5.1678   -0.5921    2.6507 H       2  UNL2        0.0000
     37 H          -5.1886   -1.3786    1.0715 H       2  UNL2        0.0000
     38 H          -4.3103   -1.5652   -0.9391 H       2  UNL2        0.0000
     39 H          -2.2339   -3.6907   -0.1603 H       2  UNL2        0.0000
     40 H          -3.7961   -4.0353   -0.9088 H       2  UNL2        0.0000
     41 H          -3.7296   -3.3343    0.7119 H       2  UNL2        0.0000
     42 H          -2.7356   -0.9790   -2.7964 H       2  UNL2        0.0000
     43 H          -3.4058   -2.6131   -2.9600 H       2  UNL2        0.0000
     44 H          -1.7472   -2.3933   -2.3969 H       2  UNL2        0.0000
     45 H           4.8627    0.8912   -1.1730 H       2  UNL2        0.0000
     46 H           4.3433    3.3995   -2.0434 H       2  UNL2        0.0000
     47 H           1.7107    3.8171   -1.5895 H       2  UNL2        0.0000
     48 H           4.3103   -1.5652   -0.9390 H       2  UNL2        0.0000
     49 H           3.4058   -2.6131   -2.9600 H       2  UNL2        0.0000
     50 H           2.7356   -0.9789   -2.7964 H       2  UNL2        0.0000
     51 H           1.7472   -2.3933   -2.3970 H       2  UNL2        0.0000
     52 H           3.7295   -3.3343    0.7119 H       2  UNL2        0.0000
     53 H           3.7960   -4.0353   -0.9089 H       2  UNL2        0.0000
     54 H           2.2338   -3.6907   -0.1603 H       2  UNL2        0.0000
     55 H           2.9445   -1.6628    2.1936 H       2  UNL2        0.0000
     56 H           5.1887   -1.3786    1.0715 H       2  UNL2        0.0000
     57 H           5.1678   -0.5921    2.6507 H       2  UNL2        0.0000
     58 H           5.0065    0.3851    1.1898 H       2  UNL2        0.0000
     59 H           2.8209    1.4031    2.1813 H       2  UNL2        0.0000
     60 H           3.1604    0.4082    3.6045 H       2  UNL2        0.0000
     61 H           1.5819    0.3063    2.8149 H       2  UNL2        0.0000
     62 H          -0.0000    0.2055    1.2794 H       1  UNL1        0.0000
     63 H           0.0000   -0.0945   -1.2287 H       1  UNL1        0.0000
     64 H          -0.0000   -1.7794    1.6237 H       1  UNL1        0.0000
     65 H          -0.0000   -2.6759   -0.2487 H       1  UNL1        0.0000
     66 H          -0.0000   -2.2881   -0.9979 H       3  UNK3        0.0000
@<TRIPOS>BOND
     1    49    23    1
     2    43    17    1
     3    42    17    1
     4    50    23    1
     5    51    23    1
     6    44    17    1
     7    23    22    1
     8    17    15    1
     9    29     9    1
    10    46    20    1
    11     9     8   ar
    12     9    10   ar
    13    20    21   ar
    14    20    19   ar
    15    28     8    1
    16    47    21    1
    17     8     6   ar
    18    21     7   ar
    19    63     1    1
    20    30    10    1
    21    45    19    1
    22    10    11   ar
    23    19    18   ar
    24    38    15    1
    25    48    22    1
    26    15    16    1
    27    15     3    1
    28    22    24    1
    29    22     4    1
    30    53    24    1
    31    40    16    1
    32     6    11   ar
    33     6     5    1
    34     7    18   ar
    35     7     5    1
    36    11     3    1
    37    18     4    1
    38    24    54    1
    39    24    52    1
    40    16    39    1
    41    16    41    1
    42    65     1    1
    43     5     2    1
    44     3    12    1
    45     4    25    1
    46     1    62    1
    47     1    64    1
    48    37    14    1
    49    56    26    1
    50    35    14    1
    51    58    26    1
    52    14    12    1
    53    14    36    1
    54    26    25    1
    55    26    57    1
    56    12    31    1
    57    12    13    1
    58    25    55    1
    59    25    27    1
    60    34    13    1
    61    59    27    1
    62    13    32    1
    63    13    33    1
    64    27    61    1
    65    27    60    1
