# Supplementary material for: Migration of Hydride, Methyl, and Chloride Ligands between Al and M in (PAlP)M Pincer Complexes (M = Rh or Ir)
Source: Organometallics. 2023 Oct 24;42(21):3120–9. doi: 10.1021/acs.organomet.3c00359 (PMC10863399; doi:10.1021/acs.organomet.3c00359)
Supplement: Supplementary file 2 — om3c00359_si_002.zip [file om3c00359_si_002.zip › INT5-Ir.mol2]

@<TRIPOS>MOLECULE
Generated by Multiwfn
 66 65 0 0 0
SMALL
GASTEIGER

@<TRIPOS>ATOM
      1 IR          0.0000   -0.8565    0.4335 Ir      1  UNL1        0.0000
      2 CL         -0.0000    3.5217    1.4911 Cl      2  UNL2        0.0000
      3 P          -2.3275   -0.6470    0.0448 P.3     2  UNL2        0.0000
      4 P           2.3275   -0.6470    0.0448 P.3     2  UNL2        0.0000
      5 AL         -0.0000    1.8225    0.1732 Al      2  UNL2        0.0000
      6 N          -1.6307    1.9046   -0.7616 N.ar    2  UNL2        0.0000
      7 N           1.6307    1.9046   -0.7616 N.ar    2  UNL2        0.0000
      8 C          -2.1365    2.9782   -1.4323 C.ar    2  UNL2        0.0000
      9 C          -3.3911    2.6912   -1.9208 C.ar    2  UNL2        0.0000
     10 C          -3.6870    1.3744   -1.5186 C.ar    2  UNL2        0.0000
     11 C          -2.5923    0.9117   -0.8090 C.ar    2  UNL2        0.0000
     12 C          -3.4177   -0.5987    1.5571 C.3     2  UNL2        0.0000
     13 C          -3.0089    0.5669    2.4475 C.3     2  UNL2        0.0000
     14 C          -4.9018   -0.5210    1.2325 C.3     2  UNL2        0.0000
     15 C          -3.0852   -1.9263   -1.0574 C.3     2  UNL2        0.0000
     16 C          -3.1154   -3.2853   -0.3741 C.3     2  UNL2        0.0000
     17 C          -2.3656   -1.9938   -2.3954 C.3     2  UNL2        0.0000
     18 C           2.5923    0.9117   -0.8090 C.ar    2  UNL2        0.0000
     19 C           3.6869    1.3744   -1.5186 C.ar    2  UNL2        0.0000
     20 C           3.3911    2.6912   -1.9208 C.ar    2  UNL2        0.0000
     21 C           2.1364    2.9782   -1.4324 C.ar    2  UNL2        0.0000
     22 C           3.0853   -1.9263   -1.0574 C.3     2  UNL2        0.0000
     23 C           2.3656   -1.9938   -2.3954 C.3     2  UNL2        0.0000
     24 C           3.1154   -3.2852   -0.3741 C.3     2  UNL2        0.0000
     25 C           3.4177   -0.5986    1.5571 C.3     2  UNL2        0.0000
     26 C           4.9018   -0.5210    1.2325 C.3     2  UNL2        0.0000
     27 C           3.0089    0.5669    2.4475 C.3     2  UNL2        0.0000
     28 H          -1.5625    3.8933   -1.5129 H       2  UNL2        0.0000
     29 H          -4.0191    3.3513   -2.5019 H       2  UNL2        0.0000
     30 H          -4.5915    0.8195   -1.7324 H       2  UNL2        0.0000
     31 H          -3.2026   -1.5434    2.0798 H       2  UNL2        0.0000
     32 H          -1.9601    0.5169    2.7536 H       2  UNL2        0.0000
     33 H          -3.6238    0.5770    3.3538 H       2  UNL2        0.0000
     34 H          -3.1625    1.5230    1.9320 H       2  UNL2        0.0000
     35 H          -5.1251    0.3925    0.6695 H       2  UNL2        0.0000
     36 H          -5.4812   -0.4815    2.1617 H       2  UNL2        0.0000
     37 H          -5.2633   -1.3789    0.6576 H       2  UNL2        0.0000
     38 H          -4.1145   -1.5813   -1.2321 H       2  UNL2        0.0000
     39 H          -2.0993   -3.6116   -0.1222 H       2  UNL2        0.0000
     40 H          -3.5455   -4.0342   -1.0481 H       2  UNL2        0.0000
     41 H          -3.7114   -3.2876    0.5442 H       2  UNL2        0.0000
     42 H          -2.3180   -1.0162   -2.8844 H       2  UNL2        0.0000
     43 H          -2.8923   -2.6843   -3.0635 H       2  UNL2        0.0000
     44 H          -1.3426   -2.3633   -2.2679 H       2  UNL2        0.0000
     45 H           4.5915    0.8195   -1.7324 H       2  UNL2        0.0000
     46 H           4.0191    3.3513   -2.5020 H       2  UNL2        0.0000
     47 H           1.5625    3.8933   -1.5130 H       2  UNL2        0.0000
     48 H           4.1145   -1.5813   -1.2321 H       2  UNL2        0.0000
     49 H           2.8924   -2.6843   -3.0635 H       2  UNL2        0.0000
     50 H           2.3180   -1.0162   -2.8844 H       2  UNL2        0.0000
     51 H           1.3426   -2.3633   -2.2679 H       2  UNL2        0.0000
     52 H           3.7114   -3.2876    0.5442 H       2  UNL2        0.0000
     53 H           3.5455   -4.0342   -1.0480 H       2  UNL2        0.0000
     54 H           2.0993   -3.6116   -0.1222 H       2  UNL2        0.0000
     55 H           3.2026   -1.5434    2.0798 H       2  UNL2        0.0000
     56 H           5.2632   -1.3789    0.6576 H       2  UNL2        0.0000
     57 H           5.4812   -0.4814    2.1617 H       2  UNL2        0.0000
     58 H           5.1251    0.3926    0.6695 H       2  UNL2        0.0000
     59 H           3.1625    1.5230    1.9320 H       2  UNL2        0.0000
     60 H           3.6238    0.5770    3.3539 H       2  UNL2        0.0000
     61 H           1.9601    0.5170    2.7536 H       2  UNL2        0.0000
     62 H           0.0000    0.5982    1.4104 H       2  UNL2        0.0000
     63 H           0.0000   -0.3228   -1.0679 H       1  UNL1        0.0000
     64 H          -0.4245   -1.6988    1.9901 H       3  UNK3        0.0000
     65 H           0.4245   -1.6988    1.9901 H       1  UNL1        0.0000
     66 H           0.0000   -2.2989   -0.3085 H       1  UNL1        0.0000
@<TRIPOS>BOND
     1    43    17    1
     2    49    23    1
     3    42    17    1
     4    50    23    1
     5    46    20    1
     6    29     9    1
     7    17    44    1
     8    17    15    1
     9    23    51    1
    10    23    22    1
    11    20    19   ar
    12    20    21   ar
    13     9    10   ar
    14     9     8   ar
    15    45    19    1
    16    30    10    1
    17    19    18   ar
    18    10    11   ar
    19    47    21    1
    20    28     8    1
    21    21     7   ar
    22     8     6   ar
    23    38    15    1
    24    48    22    1
    25    63     1    1
    26    15    16    1
    27    15     3    1
    28    22    24    1
    29    22     4    1
    30    40    16    1
    31    53    24    1
    32    18     7   ar
    33    18     4    1
    34    11     6   ar
    35    11     3    1
    36     7     5    1
    37     6     5    1
    38    16    39    1
    39    16    41    1
    40    24    54    1
    41    24    52    1
    42    66     1    1
    43     3    12    1
    44     4    25    1
    45     5    62    1
    46     5     2    1
    47     1    65    1
    48    37    14    1
    49    56    26    1
    50    58    26    1
    51    35    14    1
    52    14    12    1
    53    14    36    1
    54    26    25    1
    55    26    57    1
    56    12    31    1
    57    12    13    1
    58    25    55    1
    59    25    27    1
    60    59    27    1
    61    34    13    1
    62    13    32    1
    63    13    33    1
    64    27    61    1
    65    27    60    1
