# Supplementary material for: Migration of Hydride, Methyl, and Chloride Ligands between Al and M in (PAlP)M Pincer Complexes (M = Rh or Ir)
Source: Organometallics. 2023 Oct 24;42(21):3120–9. doi: 10.1021/acs.organomet.3c00359 (PMC10863399; doi:10.1021/acs.organomet.3c00359)
Supplement: Supplementary file 2 — om3c00359_si_002.zip [file om3c00359_si_002.zip › INT5-Rh.mol2]

@<TRIPOS>MOLECULE
Generated by Multiwfn
 66 65 0 0 0
SMALL
GASTEIGER

@<TRIPOS>ATOM
      1 RH          0.0000   -0.9440    0.5329 Rh      1  UNL1        0.0000
      2 CL         -0.0000    3.5536    1.4124 Cl      2  UNL2        0.0000
      3 P          -2.3100   -0.7523    0.1157 P.3     2  UNL2        0.0000
      4 P           2.3100   -0.7523    0.1157 P.3     2  UNL2        0.0000
      5 AL         -0.0000    1.7750    0.2099 Al      2  UNL2        0.0000
      6 N          -1.6191    1.7851   -0.7480 N.ar    2  UNL2        0.0000
      7 N           1.6191    1.7851   -0.7480 N.ar    2  UNL2        0.0000
      8 C          -2.1196    2.8308   -1.4663 C.ar    2  UNL2        0.0000
      9 C          -3.3612    2.5166   -1.9703 C.ar    2  UNL2        0.0000
     10 C          -3.6545    1.2117   -1.5298 C.ar    2  UNL2        0.0000
     11 C          -2.5718    0.7827   -0.7818 C.ar    2  UNL2        0.0000
     12 C          -3.4110   -0.6609    1.6206 C.3     2  UNL2        0.0000
     13 C          -3.0014    0.5253    2.4827 C.3     2  UNL2        0.0000
     14 C          -4.8926   -0.5845    1.2844 C.3     2  UNL2        0.0000
     15 C          -3.0661   -2.0607   -0.9546 C.3     2  UNL2        0.0000
     16 C          -3.1007   -3.3984   -0.2307 C.3     2  UNL2        0.0000
     17 C          -2.3402   -2.1698   -2.2860 C.3     2  UNL2        0.0000
     18 C           2.5718    0.7827   -0.7818 C.ar    2  UNL2        0.0000
     19 C           3.6546    1.2117   -1.5298 C.ar    2  UNL2        0.0000
     20 C           3.3612    2.5166   -1.9703 C.ar    2  UNL2        0.0000
     21 C           2.1196    2.8308   -1.4663 C.ar    2  UNL2        0.0000
     22 C           3.0661   -2.0607   -0.9546 C.3     2  UNL2        0.0000
     23 C           2.3402   -2.1698   -2.2860 C.3     2  UNL2        0.0000
     24 C           3.1007   -3.3984   -0.2308 C.3     2  UNL2        0.0000
     25 C           3.4110   -0.6609    1.6206 C.3     2  UNL2        0.0000
     26 C           4.8926   -0.5845    1.2844 C.3     2  UNL2        0.0000
     27 C           3.0014    0.5253    2.4827 C.3     2  UNL2        0.0000
     28 H          -1.5526    3.7484   -1.5652 H       2  UNL2        0.0000
     29 H          -3.9826    3.1516   -2.5854 H       2  UNL2        0.0000
     30 H          -4.5497    0.6415   -1.7431 H       2  UNL2        0.0000
     31 H          -3.2036   -1.5924    2.1693 H       2  UNL2        0.0000
     32 H          -1.9535    0.4794    2.7936 H       2  UNL2        0.0000
     33 H          -3.6194    0.5611    3.3863 H       2  UNL2        0.0000
     34 H          -3.1496    1.4685    1.9424 H       2  UNL2        0.0000
     35 H          -5.1069    0.3137    0.6938 H       2  UNL2        0.0000
     36 H          -5.4780   -0.5155    2.2083 H       2  UNL2        0.0000
     37 H          -5.2549   -1.4565    0.7317 H       2  UNL2        0.0000
     38 H          -4.0943   -1.7209   -1.1448 H       2  UNL2        0.0000
     39 H          -2.0864   -3.7152    0.0412 H       2  UNL2        0.0000
     40 H          -3.5229   -4.1687   -0.8854 H       2  UNL2        0.0000
     41 H          -3.7051   -3.3738    0.6816 H       2  UNL2        0.0000
     42 H          -2.2827   -1.2067   -2.8019 H       2  UNL2        0.0000
     43 H          -2.8674   -2.8753   -2.9380 H       2  UNL2        0.0000
     44 H          -1.3205   -2.5431   -2.1429 H       2  UNL2        0.0000
     45 H           4.5497    0.6415   -1.7431 H       2  UNL2        0.0000
     46 H           3.9826    3.1517   -2.5854 H       2  UNL2        0.0000
     47 H           1.5526    3.7484   -1.5652 H       2  UNL2        0.0000
     48 H           4.0943   -1.7209   -1.1448 H       2  UNL2        0.0000
     49 H           2.8674   -2.8753   -2.9380 H       2  UNL2        0.0000
     50 H           2.2827   -1.2066   -2.8019 H       2  UNL2        0.0000
     51 H           1.3205   -2.5431   -2.1429 H       2  UNL2        0.0000
     52 H           3.7051   -3.3738    0.6815 H       2  UNL2        0.0000
     53 H           3.5229   -4.1687   -0.8854 H       2  UNL2        0.0000
     54 H           2.0864   -3.7152    0.0412 H       2  UNL2        0.0000
     55 H           3.2036   -1.5925    2.1693 H       2  UNL2        0.0000
     56 H           5.2549   -1.4565    0.7317 H       2  UNL2        0.0000
     57 H           5.4780   -0.5155    2.2083 H       2  UNL2        0.0000
     58 H           5.1069    0.3137    0.6938 H       2  UNL2        0.0000
     59 H           3.1496    1.4685    1.9425 H       2  UNL2        0.0000
     60 H           3.6194    0.5611    3.3864 H       2  UNL2        0.0000
     61 H           1.9535    0.4793    2.7936 H       2  UNL2        0.0000
     62 H           0.0000    0.5855    1.4144 H       2  UNL2        0.0000
     63 H          -0.0000   -0.5150   -0.9673 H       1  UNL1        0.0000
     64 H           0.4116   -1.7199    2.1501 H       1  UNL1        0.0000
     65 H          -0.4116   -1.7199    2.1501 H       3  UNK3        0.0000
     66 H          -0.0000   -2.3669   -0.1697 H       1  UNL1        0.0000
@<TRIPOS>BOND
     1    49    23    1
     2    43    17    1
     3    50    23    1
     4    42    17    1
     5    29     9    1
     6    46    20    1
     7    23    51    1
     8    23    22    1
     9    17    44    1
    10    17    15    1
    11     9    10   ar
    12     9     8   ar
    13    20    19   ar
    14    20    21   ar
    15    30    10    1
    16    45    19    1
    17    28     8    1
    18    47    21    1
    19    10    11   ar
    20    19    18   ar
    21     8     6   ar
    22    21     7   ar
    23    48    22    1
    24    38    15    1
    25    63     1    1
    26    22    24    1
    27    22     4    1
    28    15    16    1
    29    15     3    1
    30    53    24    1
    31    40    16    1
    32    11     6   ar
    33    11     3    1
    34    18     7   ar
    35    18     4    1
    36     6     5    1
    37     7     5    1
    38    24    54    1
    39    24    52    1
    40    16    39    1
    41    16    41    1
    42    66     1    1
    43     4    25    1
    44     3    12    1
    45     5     2    1
    46     5    62    1
    47     1    64    1
    48    35    14    1
    49    58    26    1
    50    56    26    1
    51    37    14    1
    52    14    12    1
    53    14    36    1
    54    26    25    1
    55    26    57    1
    56    25    55    1
    57    25    27    1
    58    12    31    1
    59    12    13    1
    60    34    13    1
    61    59    27    1
    62    13    32    1
    63    13    33    1
    64    27    61    1
    65    27    60    1
