# Supplementary material for: Migration of Hydride, Methyl, and Chloride Ligands between Al and M in (PAlP)M Pincer Complexes (M = Rh or Ir)
Source: Organometallics. 2023 Oct 24;42(21):3120–9. doi: 10.1021/acs.organomet.3c00359 (PMC10863399; doi:10.1021/acs.organomet.3c00359)
Supplement: Supplementary file 2 — om3c00359_si_002.zip [file om3c00359_si_002.zip › INT6-Ir.mol2]

@<TRIPOS>MOLECULE
INT6-Ir.xyz
 64 66 0 0 0
SMALL
GASTEIGER

@<TRIPOS>ATOM
      1 IR          0.0000   -0.8483    0.4002 Ir      1  UNL1        0.0000
      2 CL         -0.0002    3.5742    1.4402 Cl      1  UNL1        0.0000
      3 P          -2.3337   -0.6702    0.0969 P.3     1  UNL1        0.0000
      4 P           2.3337   -0.6702    0.0968 P.3     1  UNL1        0.0000
      5 AL         -0.0000    1.8411    0.1774 Al      1  UNL1        0.0000
      6 N          -1.6254    1.8671   -0.7700 N.ar    1  UNL1        0.0000
      7 N           1.6255    1.8672   -0.7697 N.ar    1  UNL1        0.0000
      8 C          -2.1183    2.9147   -1.4911 C.ar    1  UNL1        0.0000
      9 C          -3.3663    2.6123   -1.9859 C.ar    1  UNL1        0.0000
     10 C          -3.6718    1.3126   -1.5381 C.ar    1  UNL1        0.0000
     11 C          -2.5919    0.8739   -0.7925 C.ar    1  UNL1        0.0000
     12 C          -3.4047   -0.5762    1.6217 C.3     1  UNL1        0.0000
     13 C          -2.9661    0.5996    2.4840 C.3     1  UNL1        0.0000
     14 C          -4.8909   -0.4810    1.3114 C.3     1  UNL1        0.0000
     15 C          -3.1315   -1.9584   -0.9695 C.3     1  UNL1        0.0000
     16 C          -3.1654   -3.3019   -0.2559 C.3     1  UNL1        0.0000
     17 C          -2.4312   -2.0672   -2.3151 C.3     1  UNL1        0.0000
     18 C           2.5920    0.8741   -0.7922 C.ar    1  UNL1        0.0000
     19 C           3.6720    1.3130   -1.5375 C.ar    1  UNL1        0.0000
     20 C           3.3666    2.6127   -1.9852 C.ar    1  UNL1        0.0000
     21 C           2.1185    2.9150   -1.4906 C.ar    1  UNL1        0.0000
     22 C           3.1314   -1.9582   -0.9699 C.3     1  UNL1        0.0000
     23 C           2.4309   -2.0666   -2.3156 C.3     1  UNL1        0.0000
     24 C           3.1653   -3.3019   -0.2567 C.3     1  UNL1        0.0000
     25 C           3.4047   -0.5767    1.6216 C.3     1  UNL1        0.0000
     26 C           4.8909   -0.4816    1.3113 C.3     1  UNL1        0.0000
     27 C           2.9663    0.5990    2.4842 C.3     1  UNL1        0.0000
     28 H          -1.5436    3.8267   -1.5970 H       1  UNL1        0.0000
     29 H          -3.9858    3.2534   -2.5967 H       1  UNL1        0.0000
     30 H          -4.5750    0.7525   -1.7436 H       1  UNL1        0.0000
     31 H          -3.1993   -1.5124    2.1622 H       1  UNL1        0.0000
     32 H          -1.9152    0.5362    2.7808 H       1  UNL1        0.0000
     33 H          -3.5707    0.6399    3.3965 H       1  UNL1        0.0000
     34 H          -3.1073    1.5482    1.9512 H       1  UNL1        0.0000
     35 H          -5.1036    0.4186    0.7222 H       1  UNL1        0.0000
     36 H          -5.4598   -0.4028    2.2447 H       1  UNL1        0.0000
     37 H          -5.2738   -1.3492    0.7667 H       1  UNL1        0.0000
     38 H          -4.1595   -1.6074   -1.1382 H       1  UNL1        0.0000
     39 H          -2.1492   -3.6308   -0.0073 H       1  UNL1        0.0000
     40 H          -3.6083   -4.0628   -0.9081 H       1  UNL1        0.0000
     41 H          -3.7512   -3.2790    0.6684 H       1  UNL1        0.0000
     42 H          -2.3801   -1.1034   -2.8305 H       1  UNL1        0.0000
     43 H          -2.9735   -2.7686   -2.9590 H       1  UNL1        0.0000
     44 H          -1.4109   -2.4468   -2.1923 H       1  UNL1        0.0000
     45 H           4.5753    0.7529   -1.7430 H       1  UNL1        0.0000
     46 H           3.9862    3.2539   -2.5958 H       1  UNL1        0.0000
     47 H           1.5437    3.8270   -1.5965 H       1  UNL1        0.0000
     48 H           4.1594   -1.6072   -1.1386 H       1  UNL1        0.0000
     49 H           2.9732   -2.7679   -2.9597 H       1  UNL1        0.0000
     50 H           2.3799   -1.1026   -2.8308 H       1  UNL1        0.0000
     51 H           1.4106   -2.4461   -2.1928 H       1  UNL1        0.0000
     52 H           3.7510   -3.2791    0.6677 H       1  UNL1        0.0000
     53 H           3.6082   -4.0626   -0.9091 H       1  UNL1        0.0000
     54 H           2.1490   -3.6308   -0.0082 H       1  UNL1        0.0000
     55 H           3.1992   -1.5130    2.1619 H       1  UNL1        0.0000
     56 H           5.2737   -1.3498    0.7665 H       1  UNL1        0.0000
     57 H           5.4598   -0.4037    2.2447 H       1  UNL1        0.0000
     58 H           5.1037    0.4180    0.7222 H       1  UNL1        0.0000
     59 H           3.1078    1.5476    1.9517 H       1  UNL1        0.0000
     60 H           3.5708    0.6388    3.3968 H       1  UNL1        0.0000
     61 H           1.9153    0.5358    2.7808 H       1  UNL1        0.0000
     62 H           0.0002    0.6168    1.3883 H       1  UNL1        0.0000
     63 H          -0.0001   -0.4856   -1.0993 H       1  UNL1        0.0000
     64 H          -0.0001   -2.3099   -0.2911 H       1  UNL1        0.0000
@<TRIPOS>BOND
     1    49    23    1
     2    43    17    1
     3    50    23    1
     4    42    17    1
     5    29     9    1
     6    46    20    1
     7    23    51    1
     8    23    22    1
     9    17    44    1
    10    17    15    1
    11     9    10   ar
    12     9     8   ar
    13    20    19   ar
    14    20    21   ar
    15    30    10    1
    16    45    19    1
    17    28     8    1
    18    47    21    1
    19    10    11   ar
    20    19    18   ar
    21     8     6   ar
    22    21     7   ar
    23    48    22    1
    24    38    15    1
    25    63     1    1
    26    22    24    1
    27    22     4    1
    28    15    16    1
    29    15     3    1
    30    53    24    1
    31    40    16    1
    32    11     6   ar
    33    11     3    1
    34    18     7   ar
    35    18     4    1
    36     6     5    1
    37     7     5    1
    38    64     1    1
    39    24    54    1
    40    24    52    1
    41    16    39    1
    42    16    41    1
    43     4     1    1
    44     4    25    1
    45     3     1    1
    46     3    12    1
    47     5    62    1
    48     5     2    1
    49    35    14    1
    50    58    26    1
    51    56    26    1
    52    37    14    1
    53    26    25    1
    54    26    57    1
    55    14    12    1
    56    14    36    1
    57    25    55    1
    58    25    27    1
    59    12    31    1
    60    12    13    1
    61    34    13    1
    62    59    27    1
    63    13    32    1
    64    13    33    1
    65    27    61    1
    66    27    60    1
