# Supplementary material for: Migration of Hydride, Methyl, and Chloride Ligands between Al and M in (PAlP)M Pincer Complexes (M = Rh or Ir)
Source: Organometallics. 2023 Oct 24;42(21):3120–9. doi: 10.1021/acs.organomet.3c00359 (PMC10863399; doi:10.1021/acs.organomet.3c00359)
Supplement: Supplementary file 2 — om3c00359_si_002.zip [file om3c00359_si_002.zip › INT6-Rh.mol2]

@<TRIPOS>MOLECULE
Generated by Multiwfn
 64 66 0 0 0
SMALL
GASTEIGER

@<TRIPOS>ATOM
      1 RH          0.0000   -0.9372    0.5091 Rh      1  UNL1        0.0000
      2 CL         -0.0001    3.5926    1.3644 Cl      1  UNL1        0.0000
      3 P          -2.3192   -0.7721    0.1627 P.3     1  UNL1        0.0000
      4 P           2.3192   -0.7721    0.1627 P.3     1  UNL1        0.0000
      5 AL         -0.0000    1.7844    0.2150 Al      1  UNL1        0.0000
      6 N          -1.6124    1.7484   -0.7537 N.ar    1  UNL1        0.0000
      7 N           1.6123    1.7485   -0.7537 N.ar    1  UNL1        0.0000
      8 C          -2.0962    2.7694   -1.5184 C.ar    1  UNL1        0.0000
      9 C          -3.3284    2.4406   -2.0353 C.ar    1  UNL1        0.0000
     10 C          -3.6333    1.1519   -1.5571 C.ar    1  UNL1        0.0000
     11 C          -2.5687    0.7460   -0.7715 C.ar    1  UNL1        0.0000
     12 C          -3.4082   -0.6329    1.6734 C.3     1  UNL1        0.0000
     13 C          -2.9702    0.5617    2.5096 C.3     1  UNL1        0.0000
     14 C          -4.8898   -0.5350    1.3424 C.3     1  UNL1        0.0000
     15 C          -3.1102   -2.0897   -0.8739 C.3     1  UNL1        0.0000
     16 C          -3.1530   -3.4111   -0.1207 C.3     1  UNL1        0.0000
     17 C          -2.4003   -2.2414   -2.2101 C.3     1  UNL1        0.0000
     18 C           2.5687    0.7461   -0.7716 C.ar    1  UNL1        0.0000
     19 C           3.6332    1.1521   -1.5571 C.ar    1  UNL1        0.0000
     20 C           3.3283    2.4407   -2.0354 C.ar    1  UNL1        0.0000
     21 C           2.0961    2.7695   -1.5184 C.ar    1  UNL1        0.0000
     22 C           3.1102   -2.0896   -0.8739 C.3     1  UNL1        0.0000
     23 C           2.4002   -2.2415   -2.2100 C.3     1  UNL1        0.0000
     24 C           3.1533   -3.4110   -0.1207 C.3     1  UNL1        0.0000
     25 C           3.4082   -0.6328    1.6733 C.3     1  UNL1        0.0000
     26 C           4.8899   -0.5351    1.3424 C.3     1  UNL1        0.0000
     27 C           2.9704    0.5619    2.5095 C.3     1  UNL1        0.0000
     28 H          -1.5274    3.6836   -1.6362 H       1  UNL1        0.0000
     29 H          -3.9379    3.0575   -2.6802 H       1  UNL1        0.0000
     30 H          -4.5259    0.5771   -1.7680 H       1  UNL1        0.0000
     31 H          -3.2161   -1.5558    2.2407 H       1  UNL1        0.0000
     32 H          -1.9231    0.4973    2.8198 H       1  UNL1        0.0000
     33 H          -3.5850    0.6311    3.4136 H       1  UNL1        0.0000
     34 H          -3.0973    1.4970    1.9505 H       1  UNL1        0.0000
     35 H          -5.0883    0.3503    0.7271 H       1  UNL1        0.0000
     36 H          -5.4694   -0.4287    2.2665 H       1  UNL1        0.0000
     37 H          -5.2723   -1.4145    0.8158 H       1  UNL1        0.0000
     38 H          -4.1363   -1.7429   -1.0616 H       1  UNL1        0.0000
     39 H          -2.1399   -3.7330    0.1499 H       1  UNL1        0.0000
     40 H          -3.5887   -4.1913   -0.7546 H       1  UNL1        0.0000
     41 H          -3.7490   -3.3603    0.7959 H       1  UNL1        0.0000
     42 H          -2.3316   -1.2918   -2.7494 H       1  UNL1        0.0000
     43 H          -2.9463   -2.9519   -2.8408 H       1  UNL1        0.0000
     44 H          -1.3862   -2.6320   -2.0699 H       1  UNL1        0.0000
     45 H           4.5259    0.5772   -1.7681 H       1  UNL1        0.0000
     46 H           3.9378    3.0577   -2.6802 H       1  UNL1        0.0000
     47 H           1.5273    3.6837   -1.6362 H       1  UNL1        0.0000
     48 H           4.1362   -1.7427   -1.0617 H       1  UNL1        0.0000
     49 H           2.9462   -2.9520   -2.8407 H       1  UNL1        0.0000
     50 H           2.3313   -1.2919   -2.7494 H       1  UNL1        0.0000
     51 H           1.3862   -2.6321   -2.0697 H       1  UNL1        0.0000
     52 H           3.7494   -3.3600    0.7959 H       1  UNL1        0.0000
     53 H           3.5890   -4.1912   -0.7546 H       1  UNL1        0.0000
     54 H           2.1402   -3.7330    0.1500 H       1  UNL1        0.0000
     55 H           3.2160   -1.5557    2.2407 H       1  UNL1        0.0000
     56 H           5.2722   -1.4147    0.8158 H       1  UNL1        0.0000
     57 H           5.4695   -0.4288    2.2664 H       1  UNL1        0.0000
     58 H           5.0885    0.3501    0.7270 H       1  UNL1        0.0000
     59 H           3.0976    1.4972    1.9503 H       1  UNL1        0.0000
     60 H           3.5851    0.6313    3.4134 H       1  UNL1        0.0000
     61 H           1.9233    0.4976    2.8197 H       1  UNL1        0.0000
     62 H          -0.0000    0.5977    1.4101 H       1  UNL1        0.0000
     63 H          -0.0000   -0.7310   -0.9964 H       1  UNL1        0.0000
     64 H           0.0000   -2.3803   -0.1401 H       1  UNL1        0.0000
@<TRIPOS>BOND
     1    43    17    1
     2    49    23    1
     3    50    23    1
     4    42    17    1
     5    46    20    1
     6    29     9    1
     7    17    44    1
     8    17    15    1
     9    23    51    1
    10    23    22    1
    11    20    19   ar
    12    20    21   ar
    13     9    10   ar
    14     9     8   ar
    15    45    19    1
    16    30    10    1
    17    28     8    1
    18    47    21    1
    19    19    18   ar
    20    10    11   ar
    21     8     6   ar
    22    21     7   ar
    23    48    22    1
    24    38    15    1
    25    63     1    1
    26    22    24    1
    27    22     4    1
    28    15    16    1
    29    15     3    1
    30    18     7   ar
    31    18     4    1
    32    11     6   ar
    33    11     3    1
    34    40    16    1
    35    53    24    1
    36     6     5    1
    37     7     5    1
    38    64     1    1
    39    16    39    1
    40    16    41    1
    41    24    54    1
    42    24    52    1
    43     4     1    1
    44     4    25    1
    45     3     1    1
    46     3    12    1
    47     5     2    1
    48     5    62    1
    49    58    26    1
    50    35    14    1
    51    37    14    1
    52    56    26    1
    53    26    25    1
    54    26    57    1
    55    14    12    1
    56    14    36    1
    57    25    55    1
    58    25    27    1
    59    12    31    1
    60    12    13    1
    61    59    27    1
    62    34    13    1
    63    27    61    1
    64    27    60    1
    65    13    32    1
    66    13    33    1
