# Supplementary material for: Migration of Hydride, Methyl, and Chloride Ligands between Al and M in (PAlP)M Pincer Complexes (M = Rh or Ir)
Source: Organometallics. 2023 Oct 24;42(21):3120–9. doi: 10.1021/acs.organomet.3c00359 (PMC10863399; doi:10.1021/acs.organomet.3c00359)
Supplement: Supplementary file 2 — om3c00359_si_002.zip [file om3c00359_si_002.zip › INT7-Ir.mol2]

@<TRIPOS>MOLECULE
Generated by Multiwfn
 64 66 0 0 0
SMALL
GASTEIGER

@<TRIPOS>ATOM
      1 IR         -0.1495   -0.6827   -0.5323 Ir      1  UNL1        0.0000
      2 CL         -0.3177    3.8573   -0.9417 Cl      1  UNL1        0.0000
      3 P           2.1499   -0.8326   -0.1351 P.3     1  UNL1        0.0000
      4 P          -2.4754   -0.4191   -0.2246 P.3     1  UNL1        0.0000
      5 AL          0.2453    1.9096   -0.3112 Al      1  UNL1        0.0000
      6 N           2.0302    1.9090    0.2316 N.ar    1  UNL1        0.0000
      7 N          -0.8231    1.2755    1.1419 N.ar    1  UNL1        0.0000
      8 C           2.7566    2.9540    0.7275 C.ar    1  UNL1        0.0000
      9 C           3.9630    2.5037    1.2122 C.ar    1  UNL1        0.0000
     10 C           3.9882    1.1099    1.0056 C.ar    1  UNL1        0.0000
     11 C           2.7932    0.7659    0.3995 C.ar    1  UNL1        0.0000
     12 C           3.1924   -1.3690   -1.5762 C.3     1  UNL1        0.0000
     13 C           2.9897   -0.3964   -2.7295 C.3     1  UNL1        0.0000
     14 C           4.6691   -1.5176   -1.2466 C.3     1  UNL1        0.0000
     15 C           2.5971   -1.9584    1.2679 C.3     1  UNL1        0.0000
     16 C           2.3825   -3.4215    0.9135 C.3     1  UNL1        0.0000
     17 C           1.8093   -1.5627    2.5097 C.3     1  UNL1        0.0000
     18 C          -2.1168    0.7193    1.1365 C.ar    1  UNL1        0.0000
     19 C          -2.6543    0.8413    2.3985 C.ar    1  UNL1        0.0000
     20 C          -1.7014    1.5021    3.2030 C.ar    1  UNL1        0.0000
     21 C          -0.6033    1.7381    2.4133 C.ar    1  UNL1        0.0000
     22 C          -3.4491   -1.8039    0.5406 C.3     1  UNL1        0.0000
     23 C          -2.6834   -2.5301    1.6358 C.3     1  UNL1        0.0000
     24 C          -3.8846   -2.7819   -0.5438 C.3     1  UNL1        0.0000
     25 C          -3.6848    0.3862   -1.3866 C.3     1  UNL1        0.0000
     26 C          -4.9919    0.7489   -0.6952 C.3     1  UNL1        0.0000
     27 C          -3.0662    1.6100   -2.0406 C.3     1  UNL1        0.0000
     28 H           2.3574    3.9599    0.6936 H       1  UNL1        0.0000
     29 H           4.7394    3.1092    1.6582 H       1  UNL1        0.0000
     30 H           4.7880    0.4313    1.2726 H       1  UNL1        0.0000
     31 H           2.7715   -2.3463   -1.8564 H       1  UNL1        0.0000
     32 H           1.9393   -0.3244   -3.0251 H       1  UNL1        0.0000
     33 H           3.5696   -0.7198   -3.6009 H       1  UNL1        0.0000
     34 H           3.3357    0.6076   -2.4538 H       1  UNL1        0.0000
     35 H           5.0967   -0.5530   -0.9502 H       1  UNL1        0.0000
     36 H           5.2154   -1.8585   -2.1335 H       1  UNL1        0.0000
     37 H           4.8603   -2.2391   -0.4459 H       1  UNL1        0.0000
     38 H           3.6658   -1.7822    1.4585 H       1  UNL1        0.0000
     39 H           1.3334   -3.6085    0.6568 H       1  UNL1        0.0000
     40 H           2.6320   -4.0542    1.7727 H       1  UNL1        0.0000
     41 H           3.0006   -3.7498    0.0717 H       1  UNL1        0.0000
     42 H           1.9828   -0.5185    2.7883 H       1  UNL1        0.0000
     43 H           2.1027   -2.1937    3.3563 H       1  UNL1        0.0000
     44 H           0.7317   -1.6945    2.3481 H       1  UNL1        0.0000
     45 H          -3.6184    0.4638    2.7146 H       1  UNL1        0.0000
     46 H          -1.8140    1.7884    4.2392 H       1  UNL1        0.0000
     47 H           0.3237    2.2442    2.6573 H       1  UNL1        0.0000
     48 H          -4.3363   -1.3335    0.9879 H       1  UNL1        0.0000
     49 H          -3.3537   -3.2348    2.1413 H       1  UNL1        0.0000
     50 H          -2.2764   -1.8471    2.3875 H       1  UNL1        0.0000
     51 H          -1.8502   -3.1016    1.2145 H       1  UNL1        0.0000
     52 H          -4.5611   -2.3352   -1.2787 H       1  UNL1        0.0000
     53 H          -4.4038   -3.6348   -0.0935 H       1  UNL1        0.0000
     54 H          -3.0098   -3.1730   -1.0787 H       1  UNL1        0.0000
     55 H          -3.8694   -0.3716   -2.1615 H       1  UNL1        0.0000
     56 H          -5.5447   -0.1235   -0.3345 H       1  UNL1        0.0000
     57 H          -5.6458    1.2848   -1.3922 H       1  UNL1        0.0000
     58 H          -4.8049    1.4150    0.1562 H       1  UNL1        0.0000
     59 H          -2.8529    2.3895   -1.2992 H       1  UNL1        0.0000
     60 H          -3.7647    2.0370   -2.7683 H       1  UNL1        0.0000
     61 H          -2.1359    1.3750   -2.5653 H       1  UNL1        0.0000
     62 H          -0.0214    0.7998   -1.5746 H       1  UNL1        0.0000
     63 H          -0.2759   -2.1120    0.1862 H       1  UNL1        0.0000
     64 H           0.0189   -1.5665   -1.7993 H       1  UNL1        0.0000
@<TRIPOS>BOND
     1    33    13    1
     2    32    13    1
     3    60    27    1
     4    13    34    1
     5    13    12    1
     6    61    27    1
     7    55    25    1
     8    36    14    1
     9    27    25    1
    10    27    59    1
    11    31    12    1
    12    64     1    1
    13    12    14    1
    14    12     3    1
    15    62     5    1
    16    57    26    1
    17    25    26    1
    18    25     4    1
    19    52    24    1
    20    14    35    1
    21    14    37    1
    22    54    24    1
    23     2     5    1
    24    26    56    1
    25    26    58    1
    26    24    53    1
    27    24    22    1
    28     1     4    1
    29     1     3    1
    30     1    63    1
    31     5     6    1
    32     5     7    1
    33     4    22    1
    34     4    18    1
    35     3    11    1
    36     3    15    1
    37    41    16    1
    38     6    11   ar
    39     6     8   ar
    40    11    10   ar
    41    22    48    1
    42    22    23    1
    43    39    16    1
    44    28     8    1
    45     8     9   ar
    46    16    15    1
    47    16    40    1
    48    10     9   ar
    49    10    30    1
    50    18     7   ar
    51    18    19   ar
    52     7    21   ar
    53     9    29    1
    54    51    23    1
    55    15    38    1
    56    15    17    1
    57    23    49    1
    58    23    50    1
    59    44    17    1
    60    19    45    1
    61    19    20   ar
    62    21    47    1
    63    21    20   ar
    64    17    42    1
    65    17    43    1
    66    20    46    1
