# Supplementary material for: Migration of Hydride, Methyl, and Chloride Ligands between Al and M in (PAlP)M Pincer Complexes (M = Rh or Ir)
Source: Organometallics. 2023 Oct 24;42(21):3120–9. doi: 10.1021/acs.organomet.3c00359 (PMC10863399; doi:10.1021/acs.organomet.3c00359)
Supplement: Supplementary file 2 — om3c00359_si_002.zip [file om3c00359_si_002.zip › INT8-Ir.mol2]

@<TRIPOS>MOLECULE
Generated by Multiwfn
 75 78 0 0 0
SMALL
GASTEIGER

@<TRIPOS>ATOM
      1 IR          0.0001    0.3347    0.3630 Ir      1  UNL1        0.0000
      2 CL         -0.0010   -3.6915    1.1011 Cl      1  UNL1        0.0000
      3 P           2.3503    0.0956    0.2216 P.3     1  UNL1        0.0000
      4 P          -2.3503    0.0960    0.2216 P.3     1  UNL1        0.0000
      5 AL         -0.0003   -2.0675   -0.3566 Al      1  UNL1        0.0000
      6 N           1.7204   -2.2571   -1.1114 N.ar    1  UNL1        0.0000
      7 N          -1.7206   -2.2564   -1.1122 N.ar    1  UNL1        0.0000
      8 N           0.0002    2.4568   -0.2940 N.pl3   1  UNL1        0.0000
      9 C           2.3160   -3.3524   -1.6564 C.ar    1  UNL1        0.0000
     10 C           3.6855   -3.2684   -1.5354 C.ar    1  UNL1        0.0000
     11 C           3.9542   -2.0649   -0.8559 C.ar    1  UNL1        0.0000
     12 C           2.7344   -1.4595   -0.6055 C.ar    1  UNL1        0.0000
     13 C           3.2747    0.0339    1.8255 C.3     1  UNL1        0.0000
     14 C           3.1246    1.3467    2.5808 C.3     1  UNL1        0.0000
     15 C           2.7975   -1.1409    2.6660 C.3     1  UNL1        0.0000
     16 C           3.2033    1.4095   -0.8012 C.3     1  UNL1        0.0000
     17 C           2.8947    1.1834   -2.2775 C.3     1  UNL1        0.0000
     18 C           4.7092    1.4997   -0.5997 C.3     1  UNL1        0.0000
     19 C          -2.7345   -1.4586   -0.6063 C.ar    1  UNL1        0.0000
     20 C          -3.9545   -2.0637   -0.8571 C.ar    1  UNL1        0.0000
     21 C          -3.6860   -3.2670   -1.5370 C.ar    1  UNL1        0.0000
     22 C          -2.3164   -3.3513   -1.6576 C.ar    1  UNL1        0.0000
     23 C          -3.2032    1.4105   -0.8002 C.3     1  UNL1        0.0000
     24 C          -4.7091    1.5008   -0.5984 C.3     1  UNL1        0.0000
     25 C          -2.8948    1.1854   -2.2766 C.3     1  UNL1        0.0000
     26 C          -3.2744    0.0333    1.8257 C.3     1  UNL1        0.0000
     27 C          -2.7971   -1.1420    2.6654 C.3     1  UNL1        0.0000
     28 C          -3.1243    1.3456    2.5818 C.3     1  UNL1        0.0000
     29 C           0.0005    2.8293   -1.5807 C.3     1  UNL1        0.0000
     30 C           0.0006    4.1531   -1.9834 C.2     1  UNL1        0.0000
     31 C           0.0005    5.1469   -1.0194 C.2     1  UNL1        0.0000
     32 C           0.0003    4.7718    0.3150 C.2     1  UNL1        0.0000
     33 C           0.0001    3.4270    0.6359 C.2     1  UNL1        0.0000
     34 H           1.7167   -4.1469   -2.0838 H       1  UNL1        0.0000
     35 H           4.4067   -3.9910   -1.8905 H       1  UNL1        0.0000
     36 H           4.9279   -1.6855   -0.5731 H       1  UNL1        0.0000
     37 H           4.3297   -0.1270    1.5600 H       1  UNL1        0.0000
     38 H           3.4679    2.2150    2.0066 H       1  UNL1        0.0000
     39 H           3.7013    1.3153    3.5120 H       1  UNL1        0.0000
     40 H           2.0723    1.5088    2.8426 H       1  UNL1        0.0000
     41 H           1.7456   -1.0183    2.9486 H       1  UNL1        0.0000
     42 H           3.3859   -1.1994    3.5888 H       1  UNL1        0.0000
     43 H           2.8960   -2.0942    2.1379 H       1  UNL1        0.0000
     44 H           2.7422    2.3548   -0.4747 H       1  UNL1        0.0000
     45 H           3.4835    0.3439   -2.6621 H       1  UNL1        0.0000
     46 H           3.1518    2.0765   -2.8596 H       1  UNL1        0.0000
     47 H           1.8444    0.9393   -2.4583 H       1  UNL1        0.0000
     48 H           4.9945    1.7480    0.4262 H       1  UNL1        0.0000
     49 H           5.1208    2.2772   -1.2544 H       1  UNL1        0.0000
     50 H           5.1976    0.5582   -0.8748 H       1  UNL1        0.0000
     51 H          -4.9281   -1.6842   -0.5743 H       1  UNL1        0.0000
     52 H          -4.4073   -3.9893   -1.8926 H       1  UNL1        0.0000
     53 H          -1.7172   -4.1459   -2.0851 H       1  UNL1        0.0000
     54 H          -2.7419    2.3556   -0.4732 H       1  UNL1        0.0000
     55 H          -5.1207    2.2788   -1.2525 H       1  UNL1        0.0000
     56 H          -4.9942    1.7483    0.4277 H       1  UNL1        0.0000
     57 H          -5.1976    0.5595   -0.8741 H       1  UNL1        0.0000
     58 H          -1.8445    0.9414   -2.4577 H       1  UNL1        0.0000
     59 H          -3.1519    2.0789   -2.8581 H       1  UNL1        0.0000
     60 H          -3.4837    0.3462   -2.6617 H       1  UNL1        0.0000
     61 H          -4.3294   -0.1274    1.5602 H       1  UNL1        0.0000
     62 H          -2.8951   -2.0950    2.1365 H       1  UNL1        0.0000
     63 H          -3.3857   -1.2015    3.5880 H       1  UNL1        0.0000
     64 H          -1.7454   -1.0193    2.9484 H       1  UNL1        0.0000
     65 H          -2.0719    1.5076    2.8436 H       1  UNL1        0.0000
     66 H          -3.7007    1.3135    3.5131 H       1  UNL1        0.0000
     67 H          -3.4677    2.2142    2.0083 H       1  UNL1        0.0000
     68 H           0.0005    2.0261   -2.3078 H       1  UNL1        0.0000
     69 H           0.0008    4.3881   -3.0415 H       1  UNL1        0.0000
     70 H           0.0006    6.1946   -1.3017 H       1  UNL1        0.0000
     71 H           0.0002    5.5086    1.1100 H       1  UNL1        0.0000
     72 H          -0.0001    3.0870    1.6657 H       1  UNL1        0.0000
     73 H           0.0000   -0.9770    1.2811 H       1  UNL1        0.0000
     74 H           0.0001   -0.1631   -1.2590 H       1  UNL1        0.0000
     75 H           0.0001    0.9153    1.9199 H       1  UNL1        0.0000
@<TRIPOS>BOND
     1    69    30    1
     2    46    17    1
     3    59    25    1
     4    45    17    1
     5    60    25    1
     6    47    17    1
     7    58    25    1
     8    68    29    1
     9    17    16    1
    10    25    23    1
    11    53    22    1
    12    34     9    1
    13    30    29    1
    14    30    31    2
    15    52    21    1
    16    35    10    1
    17    22    21   ar
    18    22     7   ar
    19     9    10   ar
    20     9     6   ar
    21    29     8    1
    22    21    20   ar
    23    10    11   ar
    24    70    31    1
    25    74     1    1
    26    49    18    1
    27    55    24    1
    28     7    19   ar
    29     7     5    1
    30     6    12   ar
    31     6     5    1
    32    31    32    1
    33    50    18    1
    34    57    24    1
    35    20    19   ar
    36    20    51    1
    37    11    12   ar
    38    11    36    1
    39    16    18    1
    40    16    44    1
    41    16     3    1
    42    23    24    1
    43    23    54    1
    44    23     4    1
    45    19     4    1
    46    12     3    1
    47    18    48    1
    48    24    56    1
    49     5     2    1
    50     8     1    1
    51     8    33    1
    52     3     1    1
    53     3    13    1
    54     4     1    1
    55     4    26    1
    56    32    33    2
    57    32    71    1
    58     1    73    1
    59     1    75    1
    60    33    72    1
    61    37    13    1
    62    61    26    1
    63    13    14    1
    64    13    15    1
    65    26    28    1
    66    26    27    1
    67    38    14    1
    68    67    28    1
    69    62    27    1
    70    43    15    1
    71    14    40    1
    72    14    39    1
    73    28    65    1
    74    28    66    1
    75    27    64    1
    76    27    63    1
    77    15    41    1
    78    15    42    1
