# Supplementary material for: Migration of Hydride, Methyl, and Chloride Ligands between Al and M in (PAlP)M Pincer Complexes (M = Rh or Ir)
Source: Organometallics. 2023 Oct 24;42(21):3120–9. doi: 10.1021/acs.organomet.3c00359 (PMC10863399; doi:10.1021/acs.organomet.3c00359)
Supplement: Supplementary file 2 — om3c00359_si_002.zip [file om3c00359_si_002.zip › TS1-Ir.mol2]

@<TRIPOS>MOLECULE
Generated by Multiwfn
 75 78 0 0 0
SMALL
GASTEIGER

@<TRIPOS>ATOM
      1 IR          0.0080    0.3785    0.5094 Ir      1  UNL1        0.0000
      2 CL          0.0584   -1.1653   -3.1477 Cl      1  UNL1        0.0000
      3 P          -2.2965   -0.1447    0.5631 P.3     1  UNL1        0.0000
      4 P           2.3579    0.0981    0.5136 P.3     1  UNL1        0.0000
      5 AL          0.0886   -1.5055   -0.9933 Al      1  UNL1        0.0000
      6 N          -1.4708   -2.4847   -0.5944 N.ar    1  UNL1        0.0000
      7 N           1.7460   -2.3205   -0.6228 N.ar    1  UNL1        0.0000
      8 N          -0.1708    2.3181   -0.6221 N.pl3   1  UNL1        0.0000
      9 C          -1.9012   -3.7282   -0.9359 C.ar    1  UNL1        0.0000
     10 C          -3.1787   -3.9365   -0.4600 C.ar    1  UNL1        0.0000
     11 C          -3.5625   -2.7518    0.1994 C.ar    1  UNL1        0.0000
     12 C          -2.4950   -1.8749    0.1025 C.ar    1  UNL1        0.0000
     13 C          -3.4565    0.7858   -0.5764 C.3     1  UNL1        0.0000
     14 C          -3.1508    0.4178   -2.0222 C.3     1  UNL1        0.0000
     15 C          -4.9350    0.5550   -0.2989 C.3     1  UNL1        0.0000
     16 C          -3.1247   -0.0350    2.2271 C.3     1  UNL1        0.0000
     17 C          -3.2838    1.4078    2.6848 C.3     1  UNL1        0.0000
     18 C          -2.3874   -0.8703    3.2625 C.3     1  UNL1        0.0000
     19 C           2.7212   -1.6028    0.0410 C.ar    1  UNL1        0.0000
     20 C           3.8719   -2.3694    0.1211 C.ar    1  UNL1        0.0000
     21 C           3.5917   -3.5949   -0.5153 C.ar    1  UNL1        0.0000
     22 C           2.2890   -3.5200   -0.9612 C.ar    1  UNL1        0.0000
     23 C           3.1955    0.2761    2.1672 C.3     1  UNL1        0.0000
     24 C           2.5371   -0.6122    3.2118 C.3     1  UNL1        0.0000
     25 C           3.2525    1.7263    2.6233 C.3     1  UNL1        0.0000
     26 C           3.4033    1.1494   -0.6282 C.3     1  UNL1        0.0000
     27 C           4.9037    1.0283   -0.4042 C.3     1  UNL1        0.0000
     28 C           3.0772    0.8039   -2.0743 C.3     1  UNL1        0.0000
     29 C          -0.3268    3.4774    0.0336 C.3     1  UNL1        0.0000
     30 C          -0.5152    4.6897   -0.6031 C.2     1  UNL1        0.0000
     31 C          -0.5452    4.7194   -1.9890 C.2     1  UNL1        0.0000
     32 C          -0.3807    3.5291   -2.6761 C.2     1  UNL1        0.0000
     33 C          -0.1955    2.3571   -1.9617 C.2     1  UNL1        0.0000
     34 H          -1.2602   -4.3967   -1.4977 H       1  UNL1        0.0000
     35 H          -3.7624   -4.8403   -0.5655 H       1  UNL1        0.0000
     36 H          -4.5040   -2.5658    0.7003 H       1  UNL1        0.0000
     37 H          -3.2108    1.8482   -0.4160 H       1  UNL1        0.0000
     38 H          -2.0994    0.5474   -2.2869 H       1  UNL1        0.0000
     39 H          -3.7498    1.0360   -2.7010 H       1  UNL1        0.0000
     40 H          -3.4014   -0.6328   -2.2139 H       1  UNL1        0.0000
     41 H          -5.1842   -0.5068   -0.4094 H       1  UNL1        0.0000
     42 H          -5.5367    1.1048   -1.0323 H       1  UNL1        0.0000
     43 H          -5.2525    0.8820    0.6952 H       1  UNL1        0.0000
     44 H          -4.1210   -0.4751    2.0788 H       1  UNL1        0.0000
     45 H          -2.3096    1.8911    2.8214 H       1  UNL1        0.0000
     46 H          -3.7982    1.4421    3.6520 H       1  UNL1        0.0000
     47 H          -3.8607    2.0181    1.9827 H       1  UNL1        0.0000
     48 H          -2.2707   -1.9078    2.9357 H       1  UNL1        0.0000
     49 H          -2.9424   -0.8688    4.2078 H       1  UNL1        0.0000
     50 H          -1.3868   -0.4698    3.4625 H       1  UNL1        0.0000
     51 H           4.8021   -2.0855    0.5966 H       1  UNL1        0.0000
     52 H           4.2594   -4.4378   -0.6257 H       1  UNL1        0.0000
     53 H           1.7040   -4.2557   -1.4997 H       1  UNL1        0.0000
     54 H           4.2203   -0.0871    2.0043 H       1  UNL1        0.0000
     55 H           3.1087   -0.5757    4.1465 H       1  UNL1        0.0000
     56 H           2.4876   -1.6543    2.8824 H       1  UNL1        0.0000
     57 H           1.5161   -0.2801    3.4294 H       1  UNL1        0.0000
     58 H           3.8018    2.3713    1.9307 H       1  UNL1        0.0000
     59 H           3.7440    1.7956    3.6005 H       1  UNL1        0.0000
     60 H           2.2461    2.1456    2.7399 H       1  UNL1        0.0000
     61 H           3.0783    2.1820   -0.4222 H       1  UNL1        0.0000
     62 H           5.2265    1.3425    0.5923 H       1  UNL1        0.0000
     63 H           5.4362    1.6513   -1.1324 H       1  UNL1        0.0000
     64 H           5.2318   -0.0055   -0.5632 H       1  UNL1        0.0000
     65 H           3.3939   -0.2200   -2.3076 H       1  UNL1        0.0000
     66 H           3.6077    1.4822   -2.7525 H       1  UNL1        0.0000
     67 H           2.0104    0.8669   -2.2987 H       1  UNL1        0.0000
     68 H          -0.3071    3.4219    1.1187 H       1  UNL1        0.0000
     69 H          -0.6377    5.5915   -0.0140 H       1  UNL1        0.0000
     70 H          -0.6941    5.6532   -2.5212 H       1  UNL1        0.0000
     71 H          -0.3951    3.4922   -3.7593 H       1  UNL1        0.0000
     72 H          -0.0718    1.4074   -2.4768 H       1  UNL1        0.0000
     73 H           0.0970   -0.9621    1.3725 H       1  UNL1        0.0000
     74 H          -0.2606    1.3158    2.4943 H       2  UNK2        0.0000
     75 H           0.2033    1.9184    2.5713 H       3  UNK3        0.0000
@<TRIPOS>BOND
     1    71    32    1
     2     2     5    1
     3    66    28    1
     4    39    14    1
     5    32    31    1
     6    32    33    2
     7    70    31    1
     8    72    33    1
     9    65    28    1
    10    67    28    1
    11    38    14    1
    12    40    14    1
    13    28    26    1
    14    14    13    1
    15    31    30    2
    16    33     8    1
    17    53    22    1
    18    34     9    1
    19    63    27    1
    20    42    15    1
    21     5     7    1
    22     5     6    1
    23     5     1    1
    24    22     7   ar
    25    22    21   ar
    26     9     6   ar
    27     9    10   ar
    28    26    61    1
    29    26    27    1
    30    26     4    1
    31    52    21    1
    32     7    19   ar
    33     8    29    1
    34     8     1    1
    35    30    69    1
    36    30    29    1
    37     6    12   ar
    38    13    37    1
    39    13    15    1
    40    13     3    1
    41    35    10    1
    42    64    27    1
    43    21    20   ar
    44    10    11   ar
    45    41    15    1
    46    27    62    1
    47    15    43    1
    48    29    68    1
    49    19    20   ar
    50    19     4    1
    51    12    11   ar
    52    12     3    1
    53    20    51    1
    54    11    36    1
    55     1     4    1
    56     1     3    1
    57     1    73    1
    58     4    23    1
    59     3    16    1
    60    58    25    1
    61    47    17    1
    62    54    23    1
    63    44    16    1
    64    23    25    1
    65    23    24    1
    66    16    17    1
    67    16    18    1
    68    74    75    1
    69    25    60    1
    70    25    59    1
    71    17    45    1
    72    17    46    1
    73    56    24    1
    74    48    18    1
    75    24    57    1
    76    24    55    1
    77    18    50    1
    78    18    49    1
