# Supplementary material for: Migration of Hydride, Methyl, and Chloride Ligands between Al and M in (PAlP)M Pincer Complexes (M = Rh or Ir)
Source: Organometallics. 2023 Oct 24;42(21):3120–9. doi: 10.1021/acs.organomet.3c00359 (PMC10863399; doi:10.1021/acs.organomet.3c00359)
Supplement: Supplementary file 2 — om3c00359_si_002.zip [file om3c00359_si_002.zip › TS1-Rh.mol2]

@<TRIPOS>MOLECULE
Generated by Multiwfn
 75 78 0 0 0
SMALL
GASTEIGER

@<TRIPOS>ATOM
      1 RH          0.0057    0.4195    0.5357 Rh      1  UNL1        0.0000
      2 CL          0.0705   -1.0998   -3.0441 Cl      1  UNL1        0.0000
      3 P          -2.2975   -0.1241    0.5775 P.3     1  UNL1        0.0000
      4 P           2.3580    0.1274    0.5347 P.3     1  UNL1        0.0000
      5 AL          0.0976   -1.5020   -0.9019 Al      1  UNL1        0.0000
      6 N          -1.4634   -2.4826   -0.5287 N.ar    1  UNL1        0.0000
      7 N           1.7552   -2.3151   -0.5445 N.ar    1  UNL1        0.0000
      8 N          -0.1699    2.3939   -0.5043 N.pl3   1  UNL1        0.0000
      9 C          -1.8878   -3.7297   -0.8649 C.ar    1  UNL1        0.0000
     10 C          -3.1805   -3.9247   -0.4261 C.ar    1  UNL1        0.0000
     11 C          -3.5796   -2.7282    0.2022 C.ar    1  UNL1        0.0000
     12 C          -2.5063   -1.8565    0.1253 C.ar    1  UNL1        0.0000
     13 C          -3.4563    0.8121   -0.5590 C.3     1  UNL1        0.0000
     14 C          -3.1381    0.4631   -2.0063 C.3     1  UNL1        0.0000
     15 C          -4.9357    0.5737   -0.2934 C.3     1  UNL1        0.0000
     16 C          -3.1257   -0.0122    2.2430 C.3     1  UNL1        0.0000
     17 C          -3.2937    1.4304    2.6978 C.3     1  UNL1        0.0000
     18 C          -2.3809   -0.8422    3.2769 C.3     1  UNL1        0.0000
     19 C           2.7397   -1.5760    0.0818 C.ar    1  UNL1        0.0000
     20 C           3.8959   -2.3348    0.1548 C.ar    1  UNL1        0.0000
     21 C           3.6096   -3.5760   -0.4477 C.ar    1  UNL1        0.0000
     22 C           2.2977   -3.5191   -0.8679 C.ar    1  UNL1        0.0000
     23 C           3.1837    0.3232    2.1936 C.3     1  UNL1        0.0000
     24 C           2.5134   -0.5553    3.2384 C.3     1  UNL1        0.0000
     25 C           3.2378    1.7786    2.6330 C.3     1  UNL1        0.0000
     26 C           3.4059    1.1806   -0.6039 C.3     1  UNL1        0.0000
     27 C           4.9064    1.0527   -0.3845 C.3     1  UNL1        0.0000
     28 C           3.0725    0.8487   -2.0512 C.3     1  UNL1        0.0000
     29 C          -0.3199    3.5325    0.1840 C.3     1  UNL1        0.0000
     30 C          -0.5099    4.7636   -0.4174 C.2     1  UNL1        0.0000
     31 C          -0.5475    4.8312   -1.8015 C.2     1  UNL1        0.0000
     32 C          -0.3892    3.6602   -2.5233 C.2     1  UNL1        0.0000
     33 C          -0.2021    2.4692   -1.8413 C.2     1  UNL1        0.0000
     34 H          -1.2328   -4.4102   -1.3949 H       1  UNL1        0.0000
     35 H          -3.7643   -4.8281   -0.5349 H       1  UNL1        0.0000
     36 H          -4.5352   -2.5312    0.6709 H       1  UNL1        0.0000
     37 H          -3.2146    1.8732   -0.3843 H       1  UNL1        0.0000
     38 H          -2.0862    0.6070   -2.2619 H       1  UNL1        0.0000
     39 H          -3.7399    1.0815   -2.6824 H       1  UNL1        0.0000
     40 H          -3.3755   -0.5881   -2.2108 H       1  UNL1        0.0000
     41 H          -5.1825   -0.4862   -0.4251 H       1  UNL1        0.0000
     42 H          -5.5347    1.1363   -1.0192 H       1  UNL1        0.0000
     43 H          -5.2588    0.8812    0.7051 H       1  UNL1        0.0000
     44 H          -4.1195   -0.4591    2.0972 H       1  UNL1        0.0000
     45 H          -2.3236    1.9256    2.8227 H       1  UNL1        0.0000
     46 H          -3.7982    1.4627    3.6704 H       1  UNL1        0.0000
     47 H          -3.8840    2.0320    1.9997 H       1  UNL1        0.0000
     48 H          -2.2616   -1.8797    2.9510 H       1  UNL1        0.0000
     49 H          -2.9314   -0.8420    4.2248 H       1  UNL1        0.0000
     50 H          -1.3813   -0.4369    3.4719 H       1  UNL1        0.0000
     51 H           4.8335   -2.0357    0.6055 H       1  UNL1        0.0000
     52 H           4.2797   -4.4180   -0.5521 H       1  UNL1        0.0000
     53 H           1.7063   -4.2708   -1.3762 H       1  UNL1        0.0000
     54 H           4.2097   -0.0429    2.0446 H       1  UNL1        0.0000
     55 H           3.0711   -0.5084    4.1810 H       1  UNL1        0.0000
     56 H           2.4717   -1.6009    2.9187 H       1  UNL1        0.0000
     57 H           1.4885   -0.2242    3.4374 H       1  UNL1        0.0000
     58 H           3.8181    2.4082    1.9516 H       1  UNL1        0.0000
     59 H           3.6944    1.8573    3.6262 H       1  UNL1        0.0000
     60 H           2.2328    2.2123    2.7060 H       1  UNL1        0.0000
     61 H           3.0854    2.2127   -0.3890 H       1  UNL1        0.0000
     62 H           5.2313    1.3495    0.6168 H       1  UNL1        0.0000
     63 H           5.4390    1.6870   -1.1030 H       1  UNL1        0.0000
     64 H           5.2319    0.0211   -0.5611 H       1  UNL1        0.0000
     65 H           3.3717   -0.1790   -2.2910 H       1  UNL1        0.0000
     66 H           3.6136    1.5217   -2.7261 H       1  UNL1        0.0000
     67 H           2.0063    0.9308   -2.2730 H       1  UNL1        0.0000
     68 H          -0.2926    3.4473    1.2674 H       1  UNL1        0.0000
     69 H          -0.6273    5.6495    0.1965 H       1  UNL1        0.0000
     70 H          -0.6975    5.7797   -2.3069 H       1  UNL1        0.0000
     71 H          -0.4095    3.6548   -3.6072 H       1  UNL1        0.0000
     72 H          -0.0819    1.5328   -2.3819 H       1  UNL1        0.0000
     73 H           0.0949   -0.9669    1.2845 H       1  UNL1        0.0000
     74 H          -0.3347    1.3488    2.4941 H       2  UNK2        0.0000
     75 H           0.2473    1.8266    2.6096 H       3  UNK3        0.0000
@<TRIPOS>BOND
     1    71    32    1
     2     2     5    1
     3    66    28    1
     4    39    14    1
     5    32    33    2
     6    32    31    1
     7    72    33    1
     8    70    31    1
     9    65    28    1
    10    67    28    1
    11    38    14    1
    12    40    14    1
    13    28    26    1
    14    14    13    1
    15    33     8    1
    16    31    30    2
    17    34     9    1
    18    53    22    1
    19    63    27    1
    20    42    15    1
    21     5     7    1
    22     5     6    1
    23     5     1    1
    24    22     7   ar
    25    22    21   ar
    26     9     6   ar
    27     9    10   ar
    28    26    61    1
    29    26    27    1
    30    26     4    1
    31    64    27    1
    32    13    37    1
    33    13    15    1
    34    13     3    1
    35    52    21    1
    36     7    19   ar
    37    35    10    1
    38     6    12   ar
    39     8    29    1
    40     8     1    1
    41    21    20   ar
    42    10    11   ar
    43    41    15    1
    44    30    29    1
    45    30    69    1
    46    27    62    1
    47    15    43    1
    48    19    20   ar
    49    19     4    1
    50    12    11   ar
    51    12     3    1
    52    20    51    1
    53    29    68    1
    54    11    36    1
    55     4     1    1
    56     4    23    1
    57     1     3    1
    58     1    73    1
    59     3    16    1
    60    58    25    1
    61    47    17    1
    62    54    23    1
    63    44    16    1
    64    23    25    1
    65    23    24    1
    66    16    17    1
    67    16    18    1
    68    74    75    1
    69    25    60    1
    70    25    59    1
    71    17    45    1
    72    17    46    1
    73    56    24    1
    74    48    18    1
    75    24    57    1
    76    24    55    1
    77    18    50    1
    78    18    49    1
