# Supplementary material for: Migration of Hydride, Methyl, and Chloride Ligands between Al and M in (PAlP)M Pincer Complexes (M = Rh or Ir)
Source: Organometallics. 2023 Oct 24;42(21):3120–9. doi: 10.1021/acs.organomet.3c00359 (PMC10863399; doi:10.1021/acs.organomet.3c00359)
Supplement: Supplementary file 2 — om3c00359_si_002.zip [file om3c00359_si_002.zip › TS2-Ir.mol2]

@<TRIPOS>MOLECULE
Generated by Multiwfn
 66 65 0 0 0
SMALL
GASTEIGER

@<TRIPOS>ATOM
      1 IR         -0.0000   -0.8872    0.3056 Ir      1  UNL1        0.0000
      2 CL          0.0001    2.9098    1.7712 Cl      2  UNL2        0.0000
      3 P          -2.3474   -0.5661    0.0502 P.3     2  UNL2        0.0000
      4 P           2.3473   -0.5661    0.0503 P.3     2  UNL2        0.0000
      5 AL          0.0000    1.6059    0.0470 Al      2  UNL2        0.0000
      6 N          -1.6282    1.9324   -0.8344 N.ar    2  UNL2        0.0000
      7 N           1.6282    1.9324   -0.8344 N.ar    2  UNL2        0.0000
      8 C          -2.1356    3.0414   -1.4348 C.ar    2  UNL2        0.0000
      9 C          -3.4541    2.8354   -1.7811 C.ar    2  UNL2        0.0000
     10 C          -3.7844    1.5346   -1.3560 C.ar    2  UNL2        0.0000
     11 C          -2.6453    1.0011   -0.7752 C.ar    2  UNL2        0.0000
     12 C          -3.3457   -0.5445    1.6228 C.3     2  UNL2        0.0000
     13 C          -2.8943    0.6028    2.5147 C.3     2  UNL2        0.0000
     14 C          -4.8476   -0.4616    1.3896 C.3     2  UNL2        0.0000
     15 C          -3.2106   -1.8034   -1.0354 C.3     2  UNL2        0.0000
     16 C          -3.3055   -3.1757   -0.3878 C.3     2  UNL2        0.0000
     17 C          -2.5659   -1.8774   -2.4109 C.3     2  UNL2        0.0000
     18 C           2.6453    1.0010   -0.7751 C.ar    2  UNL2        0.0000
     19 C           3.7845    1.5345   -1.3560 C.ar    2  UNL2        0.0000
     20 C           3.4541    2.8353   -1.7812 C.ar    2  UNL2        0.0000
     21 C           2.1356    3.0414   -1.4349 C.ar    2  UNL2        0.0000
     22 C           3.2106   -1.8034   -1.0354 C.3     2  UNL2        0.0000
     23 C           2.5659   -1.8774   -2.4109 C.3     2  UNL2        0.0000
     24 C           3.3054   -3.1758   -0.3879 C.3     2  UNL2        0.0000
     25 C           3.3456   -0.5446    1.6229 C.3     2  UNL2        0.0000
     26 C           4.8476   -0.4616    1.3897 C.3     2  UNL2        0.0000
     27 C           2.8943    0.6027    2.5148 C.3     2  UNL2        0.0000
     28 H          -1.5183    3.9192   -1.5807 H       2  UNL2        0.0000
     29 H          -4.1007    3.5372   -2.2886 H       2  UNL2        0.0000
     30 H          -4.7392    1.0384   -1.4740 H       2  UNL2        0.0000
     31 H          -3.0941   -1.4981    2.1118 H       2  UNL2        0.0000
     32 H          -1.8311    0.5579    2.7645 H       2  UNL2        0.0000
     33 H          -3.4566    0.5833    3.4545 H       2  UNL2        0.0000
     34 H          -3.0827    1.5702    2.0340 H       2  UNL2        0.0000
     35 H          -5.1053    0.4696    0.8722 H       2  UNL2        0.0000
     36 H          -5.3683   -0.4519    2.3537 H       2  UNL2        0.0000
     37 H          -5.2468   -1.3003    0.8116 H       2  UNL2        0.0000
     38 H          -4.2241   -1.3941   -1.1548 H       2  UNL2        0.0000
     39 H          -2.3117   -3.6029   -0.2044 H       2  UNL2        0.0000
     40 H          -3.8317   -3.8678   -1.0544 H       2  UNL2        0.0000
     41 H          -3.8408   -3.1633    0.5663 H       2  UNL2        0.0000
     42 H          -2.4846   -0.8907   -2.8759 H       2  UNL2        0.0000
     43 H          -3.1670   -2.5169   -3.0671 H       2  UNL2        0.0000
     44 H          -1.5592   -2.3077   -2.3591 H       2  UNL2        0.0000
     45 H           4.7392    1.0383   -1.4739 H       2  UNL2        0.0000
     46 H           4.1008    3.5371   -2.2887 H       2  UNL2        0.0000
     47 H           1.5183    3.9191   -1.5810 H       2  UNL2        0.0000
     48 H           4.2240   -1.3942   -1.1548 H       2  UNL2        0.0000
     49 H           3.1670   -2.5169   -3.0671 H       2  UNL2        0.0000
     50 H           2.4846   -0.8906   -2.8759 H       2  UNL2        0.0000
     51 H           1.5591   -2.3076   -2.3591 H       2  UNL2        0.0000
     52 H           3.8405   -3.1633    0.5663 H       2  UNL2        0.0000
     53 H           3.8318   -3.8678   -1.0544 H       2  UNL2        0.0000
     54 H           2.3116   -3.6031   -0.2047 H       2  UNL2        0.0000
     55 H           3.0941   -1.4982    2.1117 H       2  UNL2        0.0000
     56 H           5.2468   -1.3003    0.8116 H       2  UNL2        0.0000
     57 H           5.3682   -0.4519    2.3537 H       2  UNL2        0.0000
     58 H           5.1052    0.4696    0.8722 H       2  UNL2        0.0000
     59 H           3.0825    1.5701    2.0341 H       2  UNL2        0.0000
     60 H           3.4566    0.5831    3.4546 H       2  UNL2        0.0000
     61 H           1.8310    0.5576    2.7646 H       2  UNL2        0.0000
     62 H          -0.0001   -0.1064    1.7154 H       1  UNL1        0.0000
     63 H           0.0000   -0.5073   -1.3113 H       1  UNL1        0.0000
     64 H          -0.0001   -1.4074    1.9070 H       1  UNL1        0.0000
     65 H           0.4177   -2.6334   -0.1780 H       1  UNL1        0.0000
     66 H          -0.4175   -2.6333   -0.1788 H       3  UNK3        0.0000
@<TRIPOS>BOND
     1    49    23    1
     2    43    17    1
     3    42    17    1
     4    50    23    1
     5    23    51    1
     6    23    22    1
     7    17    44    1
     8    17    15    1
     9    46    20    1
    10    29     9    1
    11    20    21   ar
    12    20    19   ar
    13     9     8   ar
    14     9    10   ar
    15    47    21    1
    16    28     8    1
    17    30    10    1
    18    45    19    1
    19    21     7   ar
    20     8     6   ar
    21    10    11   ar
    22    19    18   ar
    23    63     1    1
    24    38    15    1
    25    48    22    1
    26    53    24    1
    27    40    16    1
    28    22    24    1
    29    22     4    1
    30    15    16    1
    31    15     3    1
    32     7    18   ar
    33     7     5    1
    34     6    11   ar
    35     6     5    1
    36    11     3    1
    37    18     4    1
    38    24    54    1
    39    24    52    1
    40    16    39    1
    41    16    41    1
    42    65     1    1
    43     5     2    1
    44     3    12    1
    45     4    25    1
    46     1    62    1
    47     1    64    1
    48    56    26    1
    49    37    14    1
    50    35    14    1
    51    58    26    1
    52    14    12    1
    53    14    36    1
    54    26    25    1
    55    26    57    1
    56    12    31    1
    57    12    13    1
    58    25    55    1
    59    25    27    1
    60    34    13    1
    61    59    27    1
    62    13    32    1
    63    13    33    1
    64    27    61    1
    65    27    60    1
