# Supplementary material for: Migration of Hydride, Methyl, and Chloride Ligands between Al and M in (PAlP)M Pincer Complexes (M = Rh or Ir)
Source: Organometallics. 2023 Oct 24;42(21):3120–9. doi: 10.1021/acs.organomet.3c00359 (PMC10863399; doi:10.1021/acs.organomet.3c00359)
Supplement: Supplementary file 2 — om3c00359_si_002.zip [file om3c00359_si_002.zip › TS2-Rh.mol2]

@<TRIPOS>MOLECULE
Generated by Multiwfn
 66 65 0 0 0
SMALL
GASTEIGER

@<TRIPOS>ATOM
      1 RH          0.0001   -0.9510    0.3476 Rh      1  UNL1        0.0000
      2 CL          0.0004    2.8835    1.6694 Cl      2  UNL2        0.0000
      3 P          -2.3436   -0.6772    0.1052 P.3     2  UNL2        0.0000
      4 P           2.3438   -0.6771    0.1052 P.3     2  UNL2        0.0000
      5 AL         -0.0000    1.5222   -0.0121 Al      2  UNL2        0.0000
      6 N          -1.6573    1.8113   -0.8473 N.ar    2  UNL2        0.0000
      7 N           1.6571    1.8112   -0.8478 N.ar    2  UNL2        0.0000
      8 C          -2.1897    2.9134   -1.4402 C.ar    2  UNL2        0.0000
      9 C          -3.5189    2.7003   -1.7356 C.ar    2  UNL2        0.0000
     10 C          -3.8300    1.4038   -1.2826 C.ar    2  UNL2        0.0000
     11 C          -2.6700    0.8777   -0.7383 C.ar    2  UNL2        0.0000
     12 C          -3.3291   -0.6463    1.6859 C.3     2  UNL2        0.0000
     13 C          -2.8911    0.5293    2.5472 C.3     2  UNL2        0.0000
     14 C          -4.8354   -0.6050    1.4707 C.3     2  UNL2        0.0000
     15 C          -3.1865   -1.9463   -0.9589 C.3     2  UNL2        0.0000
     16 C          -3.2197   -3.3151   -0.2967 C.3     2  UNL2        0.0000
     17 C          -2.5632   -2.0071   -2.3448 C.3     2  UNL2        0.0000
     18 C           2.6700    0.8777   -0.7384 C.ar    2  UNL2        0.0000
     19 C           3.8299    1.4037   -1.2832 C.ar    2  UNL2        0.0000
     20 C           3.5185    2.6999   -1.7367 C.ar    2  UNL2        0.0000
     21 C           2.1893    2.9130   -1.4413 C.ar    2  UNL2        0.0000
     22 C           3.1866   -1.9464   -0.9586 C.3     2  UNL2        0.0000
     23 C           2.5628   -2.0078   -2.3443 C.3     2  UNL2        0.0000
     24 C           3.2204   -3.3148   -0.2959 C.3     2  UNL2        0.0000
     25 C           3.3293   -0.6461    1.6859 C.3     2  UNL2        0.0000
     26 C           4.8355   -0.6032    1.4704 C.3     2  UNL2        0.0000
     27 C           2.8903    0.5284    2.5481 C.3     2  UNL2        0.0000
     28 H          -1.5796    3.7905   -1.6183 H       2  UNL2        0.0000
     29 H          -4.1850    3.3941   -2.2286 H       2  UNL2        0.0000
     30 H          -4.7874    0.9044   -1.3580 H       2  UNL2        0.0000
     31 H          -3.0487   -1.5830    2.1911 H       2  UNL2        0.0000
     32 H          -1.8231    0.5104    2.7805 H       2  UNL2        0.0000
     33 H          -3.4386    0.5170    3.4959 H       2  UNL2        0.0000
     34 H          -3.1085    1.4817    2.0491 H       2  UNL2        0.0000
     35 H          -5.1241    0.3114    0.9435 H       2  UNL2        0.0000
     36 H          -5.3440   -0.5945    2.4412 H       2  UNL2        0.0000
     37 H          -5.2192   -1.4627    0.9101 H       2  UNL2        0.0000
     38 H          -4.2150   -1.5714   -1.0647 H       2  UNL2        0.0000
     39 H          -2.2069   -3.6985   -0.1276 H       2  UNL2        0.0000
     40 H          -3.7338   -4.0328   -0.9456 H       2  UNL2        0.0000
     41 H          -3.7384   -3.3104    0.6667 H       2  UNL2        0.0000
     42 H          -2.5189   -1.0202   -2.8148 H       2  UNL2        0.0000
     43 H          -3.1554   -2.6670   -2.9887 H       2  UNL2        0.0000
     44 H          -1.5437   -2.4084   -2.3099 H       2  UNL2        0.0000
     45 H           4.7872    0.9043   -1.3585 H       2  UNL2        0.0000
     46 H           4.1844    3.3936   -2.2302 H       2  UNL2        0.0000
     47 H           1.5791    3.7899   -1.6197 H       2  UNL2        0.0000
     48 H           4.2150   -1.5712   -1.0650 H       2  UNL2        0.0000
     49 H           3.1555   -2.6669   -2.9885 H       2  UNL2        0.0000
     50 H           2.5170   -1.0210   -2.8142 H       2  UNL2        0.0000
     51 H           1.5439   -2.4105   -2.3090 H       2  UNL2        0.0000
     52 H           3.7418   -3.3102    0.6660 H       2  UNL2        0.0000
     53 H           3.7320   -4.0333   -0.9459 H       2  UNL2        0.0000
     54 H           2.2077   -3.6973   -0.1237 H       2  UNL2        0.0000
     55 H           3.0500   -1.5835    2.1905 H       2  UNL2        0.0000
     56 H           5.2200   -1.4597    0.9087 H       2  UNL2        0.0000
     57 H           5.3444   -0.5934    2.4408 H       2  UNL2        0.0000
     58 H           5.1232    0.3142    0.9443 H       2  UNL2        0.0000
     59 H           3.1055    1.4814    2.0501 H       2  UNL2        0.0000
     60 H           3.4389    0.5167    3.4962 H       2  UNL2        0.0000
     61 H           1.8226    0.5075    2.7826 H       2  UNL2        0.0000
     62 H           0.0001    0.0116    1.6056 H       1  UNL1        0.0000
     63 H           0.0001   -0.3503   -1.1948 H       1  UNL1        0.0000
     64 H           0.0001   -1.3984    1.9382 H       1  UNL1        0.0000
     65 H          -0.0009   -2.7682    0.1813 H       1  UNL1        0.0000
     66 H           0.0004   -2.5272   -0.6100 H       3  UNK3        0.0000
@<TRIPOS>BOND
     1    43    17    1
     2    49    23    1
     3    42    17    1
     4    50    23    1
     5    17    44    1
     6    17    15    1
     7    23    51    1
     8    23    22    1
     9    46    20    1
    10    29     9    1
    11    20    21   ar
    12    20    19   ar
    13     9     8   ar
    14     9    10   ar
    15    47    21    1
    16    28     8    1
    17    21     7   ar
    18     8     6   ar
    19    45    19    1
    20    30    10    1
    21    19    18   ar
    22    10    11   ar
    23    63     1    1
    24    48    22    1
    25    38    15    1
    26    15    16    1
    27    15     3    1
    28    22    24    1
    29    22     4    1
    30    53    24    1
    31    40    16    1
    32     7    18   ar
    33     7     5    1
    34     6    11   ar
    35     6     5    1
    36    18     4    1
    37    11     3    1
    38    16    39    1
    39    16    41    1
    40    24    54    1
    41    24    52    1
    42     5     2    1
    43     3    12    1
    44     4    25    1
    45    65     1    1
    46     1    62    1
    47     1    64    1
    48    56    26    1
    49    37    14    1
    50    35    14    1
    51    58    26    1
    52    26    25    1
    53    26    57    1
    54    14    12    1
    55    14    36    1
    56    12    31    1
    57    12    13    1
    58    25    55    1
    59    25    27    1
    60    34    13    1
    61    59    27    1
    62    13    32    1
    63    13    33    1
    64    27    61    1
    65    27    60    1
