# Supplementary material for: Migration of Hydride, Methyl, and Chloride Ligands between Al and M in (PAlP)M Pincer Complexes (M = Rh or Ir)
Source: Organometallics. 2023 Oct 24;42(21):3120–9. doi: 10.1021/acs.organomet.3c00359 (PMC10863399; doi:10.1021/acs.organomet.3c00359)
Supplement: Supplementary file 2 — om3c00359_si_002.zip [file om3c00359_si_002.zip › TS3-Ir.mol2]

@<TRIPOS>MOLECULE
Generated by Multiwfn
 66 63 0 0 0
SMALL
GASTEIGER

@<TRIPOS>ATOM
      1 IR          0.0000   -0.8819    0.2276 Ir      1  UNL1        0.0000
      2 CL         -0.0000    3.3109    1.4523 Cl      2  UNL2        0.0000
      3 P          -2.3568   -0.6324    0.0765 P.3     2  UNL2        0.0000
      4 P           2.3568   -0.6324    0.0765 P.3     2  UNL2        0.0000
      5 AL         -0.0000    1.7759   -0.0635 Al      2  UNL2        0.0000
      6 N          -1.7140    1.9217   -0.8237 N.ar    2  UNL2        0.0000
      7 N           1.7140    1.9217   -0.8237 N.ar    2  UNL2        0.0000
      8 C          -2.2989    3.0168   -1.3857 C.ar    2  UNL2        0.0000
      9 C          -3.6189    2.7592   -1.6781 C.ar    2  UNL2        0.0000
     10 C          -3.8727    1.4403   -1.2548 C.ar    2  UNL2        0.0000
     11 C          -2.6906    0.9435   -0.7331 C.ar    2  UNL2        0.0000
     12 C          -3.2576   -0.5935    1.7051 C.3     2  UNL2        0.0000
     13 C          -2.7356    0.5528    2.5600 C.3     2  UNL2        0.0000
     14 C          -4.7698   -0.5004    1.5644 C.3     2  UNL2        0.0000
     15 C          -3.2656   -1.8766   -0.9529 C.3     2  UNL2        0.0000
     16 C          -3.2495   -3.2504   -0.2996 C.3     2  UNL2        0.0000
     17 C          -2.7199   -1.9256   -2.3716 C.3     2  UNL2        0.0000
     18 C           2.6906    0.9435   -0.7331 C.ar    2  UNL2        0.0000
     19 C           3.8727    1.4404   -1.2548 C.ar    2  UNL2        0.0000
     20 C           3.6189    2.7592   -1.6781 C.ar    2  UNL2        0.0000
     21 C           2.2989    3.0168   -1.3857 C.ar    2  UNL2        0.0000
     22 C           3.2656   -1.8766   -0.9529 C.3     2  UNL2        0.0000
     23 C           2.7199   -1.9256   -2.3716 C.3     2  UNL2        0.0000
     24 C           3.2495   -3.2504   -0.2996 C.3     2  UNL2        0.0000
     25 C           3.2576   -0.5935    1.7051 C.3     2  UNL2        0.0000
     26 C           4.7698   -0.5004    1.5644 C.3     2  UNL2        0.0000
     27 C           2.7356    0.5529    2.5600 C.3     2  UNL2        0.0000
     28 H          -1.7274    3.9238   -1.5412 H       2  UNL2        0.0000
     29 H          -4.3165    3.4387   -2.1465 H       2  UNL2        0.0000
     30 H          -4.8115    0.9067   -1.3304 H       2  UNL2        0.0000
     31 H          -2.9823   -1.5465    2.1813 H       2  UNL2        0.0000
     32 H          -1.6635    0.4731    2.7593 H       2  UNL2        0.0000
     33 H          -3.2543    0.5596    3.5247 H       2  UNL2        0.0000
     34 H          -2.9224    1.5200    2.0772 H       2  UNL2        0.0000
     35 H          -5.0539    0.4313    1.0619 H       2  UNL2        0.0000
     36 H          -5.2307   -0.4871    2.5584 H       2  UNL2        0.0000
     37 H          -5.2075   -1.3383    1.0132 H       2  UNL2        0.0000
     38 H          -4.3002   -1.5075   -0.9953 H       2  UNL2        0.0000
     39 H          -2.2230   -3.6177   -0.1830 H       2  UNL2        0.0000
     40 H          -3.7855   -3.9707   -0.9275 H       2  UNL2        0.0000
     41 H          -3.7201   -3.2579    0.6882 H       2  UNL2        0.0000
     42 H          -2.6983   -0.9354   -2.8359 H       2  UNL2        0.0000
     43 H          -3.3475   -2.5792   -2.9875 H       2  UNL2        0.0000
     44 H          -1.7022   -2.3308   -2.3920 H       2  UNL2        0.0000
     45 H           4.8115    0.9067   -1.3304 H       2  UNL2        0.0000
     46 H           4.3165    3.4387   -2.1465 H       2  UNL2        0.0000
     47 H           1.7274    3.9238   -1.5412 H       2  UNL2        0.0000
     48 H           4.3002   -1.5075   -0.9953 H       2  UNL2        0.0000
     49 H           3.3476   -2.5792   -2.9875 H       2  UNL2        0.0000
     50 H           2.6983   -0.9354   -2.8359 H       2  UNL2        0.0000
     51 H           1.7022   -2.3308   -2.3920 H       2  UNL2        0.0000
     52 H           3.7201   -3.2578    0.6883 H       2  UNL2        0.0000
     53 H           3.7855   -3.9707   -0.9274 H       2  UNL2        0.0000
     54 H           2.2230   -3.6177   -0.1830 H       2  UNL2        0.0000
     55 H           2.9823   -1.5464    2.1813 H       2  UNL2        0.0000
     56 H           5.2075   -1.3383    1.0132 H       2  UNL2        0.0000
     57 H           5.2307   -0.4871    2.5584 H       2  UNL2        0.0000
     58 H           5.0539    0.4313    1.0619 H       2  UNL2        0.0000
     59 H           2.9225    1.5200    2.0772 H       2  UNL2        0.0000
     60 H           3.2543    0.5597    3.5247 H       2  UNL2        0.0000
     61 H           1.6635    0.4731    2.7593 H       2  UNL2        0.0000
     62 H          -0.0000    0.4809    1.2176 H       2  UNL2        0.0000
     63 H          -0.0000    0.0288   -1.1863 H       3  UNK3        0.0000
     64 H           0.0000   -1.5374    1.7474 H       4  UNK4        0.0000
     65 H          -0.0000   -2.5126    0.1327 H       1  UNL1        0.0000
     66 H           0.0000   -2.0179   -0.9621 H       5  UNK5        0.0000
@<TRIPOS>BOND
     1    43    17    1
     2    49    23    1
     3    50    23    1
     4    42    17    1
     5    44    17    1
     6    51    23    1
     7    17    15    1
     8    23    22    1
     9    46    20    1
    10    29     9    1
    11    20    21   ar
    12    20    19   ar
    13     9     8   ar
    14     9    10   ar
    15    47    21    1
    16    28     8    1
    17    21     7   ar
    18     8     6   ar
    19    45    19    1
    20    30    10    1
    21    19    18   ar
    22    10    11   ar
    23    38    15    1
    24    48    22    1
    25    15    16    1
    26    15     3    1
    27    22    24    1
    28    22     4    1
    29    40    16    1
    30    53    24    1
    31     7    18   ar
    32     7     5    1
    33     6    11   ar
    34     6     5    1
    35    18     4    1
    36    11     3    1
    37    16    39    1
    38    16    41    1
    39    24    54    1
    40    24    52    1
    41     5    62    1
    42     5     2    1
    43     3    12    1
    44     4    25    1
    45    65     1    1
    46    37    14    1
    47    56    26    1
    48    58    26    1
    49    35    14    1
    50    26    25    1
    51    26    57    1
    52    14    12    1
    53    14    36    1
    54    25    55    1
    55    25    27    1
    56    12    31    1
    57    12    13    1
    58    59    27    1
    59    34    13    1
    60    27    61    1
    61    27    60    1
    62    13    32    1
    63    13    33    1
