# Supplementary material for: Migration of Hydride, Methyl, and Chloride Ligands between Al and M in (PAlP)M Pincer Complexes (M = Rh or Ir)
Source: Organometallics. 2023 Oct 24;42(21):3120–9. doi: 10.1021/acs.organomet.3c00359 (PMC10863399; doi:10.1021/acs.organomet.3c00359)
Supplement: Supplementary file 2 — om3c00359_si_002.zip [file om3c00359_si_002.zip › TS3-Rh.mol2]

@<TRIPOS>MOLECULE
Generated by Multiwfn
 66 64 0 0 0
SMALL
GASTEIGER

@<TRIPOS>ATOM
      1 RH         -0.0000   -0.9521    0.3953 Rh      1  UNL1        0.0000
      2 CL          0.0000    3.2232    1.5189 Cl      2  UNL2        0.0000
      3 P          -2.3362   -0.7134    0.1076 P.3     2  UNL2        0.0000
      4 P           2.3362   -0.7134    0.1076 P.3     2  UNL2        0.0000
      5 AL          0.0000    1.6413    0.0500 Al      2  UNL2        0.0000
      6 N          -1.6645    1.8044   -0.8040 N.ar    2  UNL2        0.0000
      7 N           1.6646    1.8044   -0.8040 N.ar    2  UNL2        0.0000
      8 C          -2.2031    2.8870   -1.4299 C.ar    2  UNL2        0.0000
      9 C          -3.5072    2.6302   -1.7907 C.ar    2  UNL2        0.0000
     10 C          -3.7979    1.3254   -1.3472 C.ar    2  UNL2        0.0000
     11 C          -2.6508    0.8384   -0.7436 C.ar    2  UNL2        0.0000
     12 C          -3.3341   -0.6739    1.6790 C.3     2  UNL2        0.0000
     13 C          -2.8724    0.4874    2.5479 C.3     2  UNL2        0.0000
     14 C          -4.8360   -0.6000    1.4465 C.3     2  UNL2        0.0000
     15 C          -3.1495   -1.9919   -0.9612 C.3     2  UNL2        0.0000
     16 C          -3.1745   -3.3541   -0.2857 C.3     2  UNL2        0.0000
     17 C          -2.4892   -2.0586   -2.3297 C.3     2  UNL2        0.0000
     18 C           2.6508    0.8384   -0.7435 C.ar    2  UNL2        0.0000
     19 C           3.7979    1.3254   -1.3472 C.ar    2  UNL2        0.0000
     20 C           3.5073    2.6302   -1.7907 C.ar    2  UNL2        0.0000
     21 C           2.2032    2.8870   -1.4299 C.ar    2  UNL2        0.0000
     22 C           3.1495   -1.9919   -0.9612 C.3     2  UNL2        0.0000
     23 C           2.4891   -2.0586   -2.3297 C.3     2  UNL2        0.0000
     24 C           3.1744   -3.3541   -0.2858 C.3     2  UNL2        0.0000
     25 C           3.3341   -0.6740    1.6790 C.3     2  UNL2        0.0000
     26 C           4.8360   -0.6001    1.4466 C.3     2  UNL2        0.0000
     27 C           2.8724    0.4874    2.5480 C.3     2  UNL2        0.0000
     28 H          -1.6137    3.7839   -1.5772 H       2  UNL2        0.0000
     29 H          -4.1707    3.3012   -2.3176 H       2  UNL2        0.0000
     30 H          -4.7340    0.7949   -1.4652 H       2  UNL2        0.0000
     31 H          -3.0788   -1.6189    2.1824 H       2  UNL2        0.0000
     32 H          -1.8103    0.4241    2.8001 H       2  UNL2        0.0000
     33 H          -3.4399    0.4987    3.4847 H       2  UNL2        0.0000
     34 H          -3.0443    1.4466    2.0442 H       2  UNL2        0.0000
     35 H          -5.0986    0.3247    0.9201 H       2  UNL2        0.0000
     36 H          -5.3573   -0.5852    2.4103 H       2  UNL2        0.0000
     37 H          -5.2287   -1.4468    0.8752 H       2  UNL2        0.0000
     38 H          -4.1809   -1.6329   -1.0911 H       2  UNL2        0.0000
     39 H          -2.1569   -3.7167   -0.0966 H       2  UNL2        0.0000
     40 H          -3.6626   -4.0869   -0.9376 H       2  UNL2        0.0000
     41 H          -3.7126   -3.3491    0.6671 H       2  UNL2        0.0000
     42 H          -2.4536   -1.0779   -2.8131 H       2  UNL2        0.0000
     43 H          -3.0500   -2.7402   -2.9790 H       2  UNL2        0.0000
     44 H          -1.4629   -2.4353   -2.2549 H       2  UNL2        0.0000
     45 H           4.7340    0.7948   -1.4652 H       2  UNL2        0.0000
     46 H           4.1707    3.3012   -2.3175 H       2  UNL2        0.0000
     47 H           1.6138    3.7839   -1.5772 H       2  UNL2        0.0000
     48 H           4.1809   -1.6329   -1.0912 H       2  UNL2        0.0000
     49 H           3.0499   -2.7402   -2.9790 H       2  UNL2        0.0000
     50 H           2.4535   -1.0779   -2.8131 H       2  UNL2        0.0000
     51 H           1.4628   -2.4352   -2.2549 H       2  UNL2        0.0000
     52 H           3.7125   -3.3491    0.6671 H       2  UNL2        0.0000
     53 H           3.6626   -4.0869   -0.9376 H       2  UNL2        0.0000
     54 H           2.1569   -3.7168   -0.0967 H       2  UNL2        0.0000
     55 H           3.0788   -1.6190    2.1823 H       2  UNL2        0.0000
     56 H           5.2286   -1.4468    0.8751 H       2  UNL2        0.0000
     57 H           5.3573   -0.5853    2.4103 H       2  UNL2        0.0000
     58 H           5.0986    0.3247    0.9201 H       2  UNL2        0.0000
     59 H           3.0443    1.4466    2.0442 H       2  UNL2        0.0000
     60 H           3.4399    0.4987    3.4847 H       2  UNL2        0.0000
     61 H           1.8103    0.4241    2.8002 H       2  UNL2        0.0000
     62 H          -0.0000    0.3874    1.3618 H       1  UNL1        0.0000
     63 H           0.0000   -0.2567   -1.0772 H       1  UNL1        0.0000
     64 H          -0.0001   -1.8512    1.8328 H       3  UNK3        0.0000
     65 H           0.0002   -2.5637    0.7905 H       1  UNL1        0.0000
     66 H          -0.0001   -2.5091   -0.2697 H       4  UNK4        0.0000
@<TRIPOS>BOND
     1    49    23    1
     2    43    17    1
     3    50    23    1
     4    42    17    1
     5    23    51    1
     6    23    22    1
     7    17    44    1
     8    17    15    1
     9    29     9    1
    10    46    20    1
    11     9     8   ar
    12     9    10   ar
    13    20    21   ar
    14    20    19   ar
    15    28     8    1
    16    47    21    1
    17    30    10    1
    18    45    19    1
    19     8     6   ar
    20    21     7   ar
    21    10    11   ar
    22    19    18   ar
    23    48    22    1
    24    38    15    1
    25    63     1    1
    26    22    24    1
    27    22     4    1
    28    15    16    1
    29    15     3    1
    30    53    24    1
    31    40    16    1
    32     6    11   ar
    33     6     5    1
    34     7    18   ar
    35     7     5    1
    36    11     3    1
    37    18     4    1
    38    24    54    1
    39    24    52    1
    40    16    39    1
    41    16    41    1
    42     5     2    1
    43     4    25    1
    44     3    12    1
    45     1    65    1
    46     1    62    1
    47    56    26    1
    48    37    14    1
    49    35    14    1
    50    58    26    1
    51    14    12    1
    52    14    36    1
    53    26    25    1
    54    26    57    1
    55    25    55    1
    56    25    27    1
    57    12    31    1
    58    12    13    1
    59    34    13    1
    60    59    27    1
    61    13    32    1
    62    13    33    1
    63    27    61    1
    64    27    60    1
