# Supplementary material for: Migration of Hydride, Methyl, and Chloride Ligands between Al and M in (PAlP)M Pincer Complexes (M = Rh or Ir)
Source: Organometallics. 2023 Oct 24;42(21):3120–9. doi: 10.1021/acs.organomet.3c00359 (PMC10863399; doi:10.1021/acs.organomet.3c00359)
Supplement: Supplementary file 2 — om3c00359_si_002.zip [file om3c00359_si_002.zip › TS4-Ir.mol2]

@<TRIPOS>MOLECULE
Generated by Multiwfn
 64 66 0 0 0
SMALL
GASTEIGER

@<TRIPOS>ATOM
      1 IR          0.0001   -0.7924    0.3662 Ir      1  UNL1        0.0000
      2 CL          0.0002    3.2549    1.6227 Cl      1  UNL1        0.0000
      3 P          -2.3465   -0.6549    0.0806 P.3     1  UNL1        0.0000
      4 P           2.3465   -0.6547    0.0807 P.3     1  UNL1        0.0000
      5 AL         -0.0000    1.7119    0.1365 Al      1  UNL1        0.0000
      6 N          -1.6141    1.8425   -0.8127 N.ar    1  UNL1        0.0000
      7 N           1.6139    1.8424   -0.8131 N.ar    1  UNL1        0.0000
      8 C          -2.0831    2.9062   -1.5243 C.ar    1  UNL1        0.0000
      9 C          -3.3419    2.6350   -2.0117 C.ar    1  UNL1        0.0000
     10 C          -3.6761    1.3392   -1.5717 C.ar    1  UNL1        0.0000
     11 C          -2.6020    0.8715   -0.8363 C.ar    1  UNL1        0.0000
     12 C          -3.3914   -0.5162    1.6220 C.3     1  UNL1        0.0000
     13 C          -3.0057    0.7335    2.4008 C.3     1  UNL1        0.0000
     14 C          -4.8872   -0.5178    1.3431 C.3     1  UNL1        0.0000
     15 C          -3.1726   -1.9735   -0.9271 C.3     1  UNL1        0.0000
     16 C          -3.0808   -3.3109   -0.2060 C.3     1  UNL1        0.0000
     17 C          -2.6053   -2.0649   -2.3344 C.3     1  UNL1        0.0000
     18 C           2.6019    0.8715   -0.8366 C.ar    1  UNL1        0.0000
     19 C           3.6757    1.3390   -1.5724 C.ar    1  UNL1        0.0000
     20 C           3.3413    2.6346   -2.0128 C.ar    1  UNL1        0.0000
     21 C           2.0826    2.9059   -1.5251 C.ar    1  UNL1        0.0000
     22 C           3.1727   -1.9736   -0.9267 C.3     1  UNL1        0.0000
     23 C           2.6055   -2.0655   -2.3339 C.3     1  UNL1        0.0000
     24 C           3.0810   -3.3107   -0.2052 C.3     1  UNL1        0.0000
     25 C           3.3914   -0.5156    1.6220 C.3     1  UNL1        0.0000
     26 C           4.8873   -0.5170    1.3432 C.3     1  UNL1        0.0000
     27 C           3.0056    0.7342    2.4007 C.3     1  UNL1        0.0000
     28 H          -1.4834    3.8019   -1.6333 H       1  UNL1        0.0000
     29 H          -3.9505    3.2947   -2.6138 H       1  UNL1        0.0000
     30 H          -4.5930    0.8012   -1.7757 H       1  UNL1        0.0000
     31 H          -3.1230   -1.4035    2.2151 H       1  UNL1        0.0000
     32 H          -1.9475    0.7560    2.6749 H       1  UNL1        0.0000
     33 H          -3.5871    0.7872    3.3276 H       1  UNL1        0.0000
     34 H          -3.2222    1.6387    1.8206 H       1  UNL1        0.0000
     35 H          -5.1573    0.3131    0.6803 H       1  UNL1        0.0000
     36 H          -5.4378   -0.3775    2.2801 H       1  UNL1        0.0000
     37 H          -5.2415   -1.4497    0.8933 H       1  UNL1        0.0000
     38 H          -4.2258   -1.6675   -0.9986 H       1  UNL1        0.0000
     39 H          -2.0317   -3.6035   -0.0764 H       1  UNL1        0.0000
     40 H          -3.5722   -4.0927   -0.7955 H       1  UNL1        0.0000
     41 H          -3.5522   -3.2961    0.7822 H       1  UNL1        0.0000
     42 H          -2.6496   -1.1062   -2.8587 H       1  UNL1        0.0000
     43 H          -3.1793   -2.7981   -2.9125 H       1  UNL1        0.0000
     44 H          -1.5614   -2.3943   -2.3162 H       1  UNL1        0.0000
     45 H           4.5926    0.8010   -1.7765 H       1  UNL1        0.0000
     46 H           3.9497    3.2941   -2.6153 H       1  UNL1        0.0000
     47 H           1.4828    3.8015   -1.6344 H       1  UNL1        0.0000
     48 H           4.2259   -1.6676   -0.9983 H       1  UNL1        0.0000
     49 H           3.1799   -2.7983   -2.9120 H       1  UNL1        0.0000
     50 H           2.6490   -1.1067   -2.8583 H       1  UNL1        0.0000
     51 H           1.5618   -2.3956   -2.3157 H       1  UNL1        0.0000
     52 H           3.5525   -3.2957    0.7829 H       1  UNL1        0.0000
     53 H           3.5723   -4.0928   -0.7945 H       1  UNL1        0.0000
     54 H           2.0319   -3.6033   -0.0754 H       1  UNL1        0.0000
     55 H           3.1232   -1.4028    2.2153 H       1  UNL1        0.0000
     56 H           5.2417   -1.4490    0.8936 H       1  UNL1        0.0000
     57 H           5.4379   -0.3764    2.2801 H       1  UNL1        0.0000
     58 H           5.1573    0.3138    0.6802 H       1  UNL1        0.0000
     59 H           3.2222    1.6393    1.8203 H       1  UNL1        0.0000
     60 H           3.5869    0.7880    3.3275 H       1  UNL1        0.0000
     61 H           1.9473    0.7566    2.6746 H       1  UNL1        0.0000
     62 H          -0.0002    0.3793    1.5700 H       1  UNL1        0.0000
     63 H           0.0002   -1.8277   -0.9458 H       1  UNL1        0.0000
     64 H           0.0002   -0.9203    1.9420 H       1  UNL1        0.0000
@<TRIPOS>BOND
     1    43    17    1
     2    49    23    1
     3    42    17    1
     4    50    23    1
     5    46    20    1
     6    29     9    1
     7    17    44    1
     8    17    15    1
     9    23    51    1
    10    23    22    1
    11    20    19   ar
    12    20    21   ar
    13     9    10   ar
    14     9     8   ar
    15    45    19    1
    16    30    10    1
    17    47    21    1
    18    28     8    1
    19    19    18   ar
    20    10    11   ar
    21    21     7   ar
    22     8     6   ar
    23    38    15    1
    24    48    22    1
    25    63     1    1
    26    15    16    1
    27    15     3    1
    28    22    24    1
    29    22     4    1
    30    18     7   ar
    31    18     4    1
    32    11     6   ar
    33    11     3    1
    34     7     5    1
    35     6     5    1
    36    40    16    1
    37    53    24    1
    38    16    39    1
    39    16    41    1
    40    24    54    1
    41    24    52    1
    42     3     1    1
    43     3    12    1
    44     4     1    1
    45     4    25    1
    46     5     2    1
    47     1    62    1
    48     1    64    1
    49    58    26    1
    50    35    14    1
    51    37    14    1
    52    56    26    1
    53    14    12    1
    54    14    36    1
    55    26    25    1
    56    26    57    1
    57    12    31    1
    58    12    13    1
    59    25    55    1
    60    25    27    1
    61    59    27    1
    62    34    13    1
    63    27    61    1
    64    27    60    1
    65    13    32    1
    66    13    33    1
