# Supplementary material for: Migration of Hydride, Methyl, and Chloride Ligands between Al and M in (PAlP)M Pincer Complexes (M = Rh or Ir)
Source: Organometallics. 2023 Oct 24;42(21):3120–9. doi: 10.1021/acs.organomet.3c00359 (PMC10863399; doi:10.1021/acs.organomet.3c00359)
Supplement: Supplementary file 2 — om3c00359_si_002.zip [file om3c00359_si_002.zip › TS5-Ir.mol2]

@<TRIPOS>MOLECULE
Generated by Multiwfn
 64 66 0 0 0
SMALL
GASTEIGER

@<TRIPOS>ATOM
      1 IR          0.0000   -0.8958    0.3765 Ir      1  UNL1        0.0000
      2 CL          0.0000    3.7630    1.4140 Cl      1  UNL1        0.0000
      3 P          -2.3202   -0.6863    0.1082 P.3     1  UNL1        0.0000
      4 P           2.3202   -0.6863    0.1083 P.3     1  UNL1        0.0000
      5 AL         -0.0000    2.0135    0.2122 Al      1  UNL1        0.0000
      6 N          -1.6069    1.8903   -0.7386 N.ar    1  UNL1        0.0000
      7 N           1.6067    1.8902   -0.7388 N.ar    1  UNL1        0.0000
      8 C          -2.0858    2.9055   -1.5191 C.ar    1  UNL1        0.0000
      9 C          -3.3016    2.5637   -2.0602 C.ar    1  UNL1        0.0000
     10 C          -3.6003    1.2711   -1.5882 C.ar    1  UNL1        0.0000
     11 C          -2.5537    0.8730   -0.7770 C.ar    1  UNL1        0.0000
     12 C          -3.3796   -0.5744    1.6381 C.3     1  UNL1        0.0000
     13 C          -2.8595    0.5386    2.5367 C.3     1  UNL1        0.0000
     14 C          -4.8585   -0.3801    1.3424 C.3     1  UNL1        0.0000
     15 C          -3.1710   -1.9385   -0.9628 C.3     1  UNL1        0.0000
     16 C          -3.2385   -3.2846   -0.2554 C.3     1  UNL1        0.0000
     17 C          -2.4925   -2.0634   -2.3186 C.3     1  UNL1        0.0000
     18 C           2.5536    0.8730   -0.7772 C.ar    1  UNL1        0.0000
     19 C           3.6000    1.2711   -1.5885 C.ar    1  UNL1        0.0000
     20 C           3.3012    2.5636   -2.0607 C.ar    1  UNL1        0.0000
     21 C           2.0855    2.9054   -1.5194 C.ar    1  UNL1        0.0000
     22 C           3.1712   -1.9385   -0.9626 C.3     1  UNL1        0.0000
     23 C           2.4927   -2.0636   -2.3184 C.3     1  UNL1        0.0000
     24 C           3.2388   -3.2845   -0.2551 C.3     1  UNL1        0.0000
     25 C           3.3797   -0.5740    1.6381 C.3     1  UNL1        0.0000
     26 C           4.8585   -0.3797    1.3424 C.3     1  UNL1        0.0000
     27 C           2.8595    0.5391    2.5365 C.3     1  UNL1        0.0000
     28 H          -1.5267    3.8277   -1.6246 H       1  UNL1        0.0000
     29 H          -3.9074    3.1761   -2.7126 H       1  UNL1        0.0000
     30 H          -4.4828    0.6882   -1.8184 H       1  UNL1        0.0000
     31 H          -3.2222   -1.5380    2.1449 H       1  UNL1        0.0000
     32 H          -1.8160    0.3816    2.8261 H       1  UNL1        0.0000
     33 H          -3.4588    0.5930    3.4520 H       1  UNL1        0.0000
     34 H          -2.9335    1.5130    2.0371 H       1  UNL1        0.0000
     35 H          -5.0207    0.5471    0.7803 H       1  UNL1        0.0000
     36 H          -5.4185   -0.2977    2.2808 H       1  UNL1        0.0000
     37 H          -5.2945   -1.2073    0.7736 H       1  UNL1        0.0000
     38 H          -4.1914   -1.5606   -1.1166 H       1  UNL1        0.0000
     39 H          -2.2321   -3.6472   -0.0137 H       1  UNL1        0.0000
     40 H          -3.7087   -4.0285   -0.9080 H       1  UNL1        0.0000
     41 H          -3.8161   -3.2483    0.6734 H       1  UNL1        0.0000
     42 H          -2.4047   -1.0988   -2.8265 H       1  UNL1        0.0000
     43 H          -3.0700   -2.7377   -2.9610 H       1  UNL1        0.0000
     44 H          -1.4855   -2.4837   -2.2167 H       1  UNL1        0.0000
     45 H           4.4825    0.6882   -1.8188 H       1  UNL1        0.0000
     46 H           3.9070    3.1760   -2.7131 H       1  UNL1        0.0000
     47 H           1.5264    3.8275   -1.6250 H       1  UNL1        0.0000
     48 H           4.1915   -1.5604   -1.1165 H       1  UNL1        0.0000
     49 H           3.0703   -2.7381   -2.9607 H       1  UNL1        0.0000
     50 H           2.4049   -1.0991   -2.8265 H       1  UNL1        0.0000
     51 H           1.4857   -2.4839   -2.2164 H       1  UNL1        0.0000
     52 H           3.8165   -3.2480    0.6738 H       1  UNL1        0.0000
     53 H           3.7091   -4.0284   -0.9076 H       1  UNL1        0.0000
     54 H           2.2325   -3.6472   -0.0133 H       1  UNL1        0.0000
     55 H           3.2223   -1.5375    2.1452 H       1  UNL1        0.0000
     56 H           5.2946   -1.2070    0.7739 H       1  UNL1        0.0000
     57 H           5.4185   -0.2970    2.2808 H       1  UNL1        0.0000
     58 H           5.0207    0.5473    0.7801 H       1  UNL1        0.0000
     59 H           2.9335    1.5134    2.0368 H       1  UNL1        0.0000
     60 H           3.4588    0.5937    3.4519 H       1  UNL1        0.0000
     61 H           1.8159    0.3822    2.8259 H       1  UNL1        0.0000
     62 H           0.0000    0.7006    1.2381 H       1  UNL1        0.0000
     63 H           0.0001   -2.0442   -0.7090 H       1  UNL1        0.0000
     64 H          -0.0001   -2.3964    0.8136 H       1  UNL1        0.0000
@<TRIPOS>BOND
     1    43    17    1
     2    49    23    1
     3    42    17    1
     4    50    23    1
     5    46    20    1
     6    29     9    1
     7    17    44    1
     8    17    15    1
     9    23    51    1
    10    23    22    1
    11    20    19   ar
    12    20    21   ar
    13     9    10   ar
    14     9     8   ar
    15    45    19    1
    16    30    10    1
    17    47    21    1
    18    28     8    1
    19    19    18   ar
    20    10    11   ar
    21    21     7   ar
    22     8     6   ar
    23    38    15    1
    24    48    22    1
    25    15    16    1
    26    15     3    1
    27    22    24    1
    28    22     4    1
    29    40    16    1
    30    53    24    1
    31    18     7   ar
    32    18     4    1
    33    11     6   ar
    34    11     3    1
    35     7     5    1
    36     6     5    1
    37    63     1    1
    38    16    39    1
    39    16    41    1
    40    24    54    1
    41    24    52    1
    42     3     1    1
    43     3    12    1
    44     4     1    1
    45     4    25    1
    46     5    62    1
    47     5     2    1
    48     1    64    1
    49    37    14    1
    50    56    26    1
    51    58    26    1
    52    35    14    1
    53    14    12    1
    54    14    36    1
    55    26    25    1
    56    26    57    1
    57    12    31    1
    58    12    13    1
    59    25    55    1
    60    25    27    1
    61    59    27    1
    62    34    13    1
    63    27    61    1
    64    27    60    1
    65    13    32    1
    66    13    33    1
