# Supplementary material for: Migration of Hydride, Methyl, and Chloride Ligands between Al and M in (PAlP)M Pincer Complexes (M = Rh or Ir)
Source: Organometallics. 2023 Oct 24;42(21):3120–9. doi: 10.1021/acs.organomet.3c00359 (PMC10863399; doi:10.1021/acs.organomet.3c00359)
Supplement: Supplementary file 2 — om3c00359_si_002.zip [file om3c00359_si_002.zip › TS6-Ir.mol2]

@<TRIPOS>MOLECULE
Generated by Multiwfn
 75 74 0 0 0
SMALL
GASTEIGER

@<TRIPOS>ATOM
      1 IR         -0.0301    0.3254    0.3351 Ir      1  UNL1        0.0000
      2 CL          0.6671   -3.3895    1.7133 Cl      2  UNL2        0.0000
      3 P           2.3130    0.5037    0.0558 P.3     2  UNL2        0.0000
      4 P          -2.2753   -0.3736    0.0501 P.3     2  UNL2        0.0000
      5 AL          0.4268   -2.0665    0.0077 Al      2  UNL2        0.0000
      6 N           2.1087   -2.0872   -0.8511 N.ar    2  UNL2        0.0000
      7 N          -1.1182   -2.6881   -0.8843 N.ar    2  UNL2        0.0000
      8 N          -0.5170    2.5889   -0.0511 N.ar    3  UNL3        0.0000
      9 C           2.8624   -3.1148   -1.3246 C.ar    2  UNL2        0.0000
     10 C           4.1812   -2.7299   -1.4400 C.ar    2  UNL2        0.0000
     11 C           4.2508   -1.3958   -0.9959 C.ar    2  UNL2        0.0000
     12 C           2.9647   -1.0220   -0.6417 C.ar    2  UNL2        0.0000
     13 C           3.3322    0.8035    1.5771 C.3     2  UNL2        0.0000
     14 C           2.9335    2.1158    2.2361 C.3     2  UNL2        0.0000
     15 C           3.2075   -0.3636    2.5439 C.3     2  UNL2        0.0000
     16 C           2.8187    1.8579   -1.1336 C.3     2  UNL2        0.0000
     17 C           2.4367    1.4757   -2.5584 C.3     2  UNL2        0.0000
     18 C           4.2919    2.2390   -1.0818 C.3     2  UNL2        0.0000
     19 C          -2.3046   -1.9936   -0.7352 C.ar    2  UNL2        0.0000
     20 C          -3.3548   -2.7953   -1.1520 C.ar    2  UNL2        0.0000
     21 C          -2.7955   -4.0154   -1.5765 C.ar    2  UNL2        0.0000
     22 C          -1.4341   -3.9116   -1.3855 C.ar    2  UNL2        0.0000
     23 C          -3.2753    0.7640   -1.0507 C.3     2  UNL2        0.0000
     24 C          -4.7827    0.5578   -0.9932 C.3     2  UNL2        0.0000
     25 C          -2.7932    0.6572   -2.4921 C.3     2  UNL2        0.0000
     26 C          -3.3165   -0.5899    1.5737 C.3     2  UNL2        0.0000
     27 C          -2.7561   -1.6966    2.4531 C.3     2  UNL2        0.0000
     28 C          -3.4395    0.7182    2.3405 C.3     2  UNL2        0.0000
     29 C          -0.5666    3.1018   -1.2857 C.ar    3  UNL3        0.0000
     30 C          -1.0159    4.3836   -1.5550 C.ar    3  UNL3        0.0000
     31 C          -1.4327    5.1802   -0.5014 C.ar    3  UNL3        0.0000
     32 C          -1.3691    4.6645    0.7836 C.ar    3  UNL3        0.0000
     33 C          -0.9041    3.3736    0.9632 C.ar    3  UNL3        0.0000
     34 H           2.4100   -4.0753   -1.5382 H       2  UNL2        0.0000
     35 H           4.9985   -3.3397   -1.7991 H       2  UNL2        0.0000
     36 H           5.1401   -0.7821   -0.9311 H       2  UNL2        0.0000
     37 H           4.3750    0.8587    1.2334 H       2  UNL2        0.0000
     38 H           3.0283    2.9781    1.5665 H       2  UNL2        0.0000
     39 H           3.5582    2.3070    3.1159 H       2  UNL2        0.0000
     40 H           1.8908    2.0685    2.5739 H       2  UNL2        0.0000
     41 H           2.1814   -0.4686    2.9142 H       2  UNL2        0.0000
     42 H           3.8547   -0.1976    3.4127 H       2  UNL2        0.0000
     43 H           3.4939   -1.3134    2.0819 H       2  UNL2        0.0000
     44 H           2.2180    2.7254   -0.8205 H       2  UNL2        0.0000
     45 H           3.0915    0.6788   -2.9272 H       2  UNL2        0.0000
     46 H           2.5489    2.3413   -3.2223 H       2  UNL2        0.0000
     47 H           1.4098    1.1061   -2.6364 H       2  UNL2        0.0000
     48 H           4.6068    2.6165   -0.1051 H       2  UNL2        0.0000
     49 H           4.4926    3.0262   -1.8182 H       2  UNL2        0.0000
     50 H           4.9285    1.3867   -1.3431 H       2  UNL2        0.0000
     51 H          -4.4058   -2.5370   -1.1402 H       2  UNL2        0.0000
     52 H          -3.3243   -4.8701   -1.9748 H       2  UNL2        0.0000
     53 H          -0.6606   -4.6477   -1.5665 H       2  UNL2        0.0000
     54 H          -3.0442    1.7723   -0.6719 H       2  UNL2        0.0000
     55 H          -5.2737    1.2586   -1.6789 H       2  UNL2        0.0000
     56 H          -5.2044    0.7244    0.0018 H       2  UNL2        0.0000
     57 H          -5.0566   -0.4519   -1.3175 H       2  UNL2        0.0000
     58 H          -1.7042    0.7139   -2.5763 H       2  UNL2        0.0000
     59 H          -3.2319    1.4615   -3.0949 H       2  UNL2        0.0000
     60 H          -3.1005   -0.2999   -2.9269 H       2  UNL2        0.0000
     61 H          -4.3059   -0.9047    1.2120 H       2  UNL2        0.0000
     62 H          -2.6951   -2.6520    1.9229 H       2  UNL2        0.0000
     63 H          -3.3980   -1.8345    3.3308 H       2  UNL2        0.0000
     64 H          -1.7507   -1.4535    2.8162 H       2  UNL2        0.0000
     65 H          -2.4593    1.0249    2.7256 H       2  UNL2        0.0000
     66 H          -4.1066    0.5944    3.2011 H       2  UNL2        0.0000
     67 H          -3.8325    1.5392    1.7297 H       2  UNL2        0.0000
     68 H          -0.2413    2.4469   -2.0884 H       3  UNL3        0.0000
     69 H          -1.0382    4.7404   -2.5785 H       3  UNL3        0.0000
     70 H          -1.7971    6.1872   -0.6773 H       3  UNL3        0.0000
     71 H          -1.6753    5.2493    1.6436 H       3  UNL3        0.0000
     72 H          -0.8431    2.9352    1.9544 H       3  UNL3        0.0000
     73 H           0.1202   -0.4582    1.7624 H       1  UNL1        0.0000
     74 H           0.0079    0.1298   -1.3024 H       1  UNL1        0.0000
     75 H          -0.0877    0.6110    2.0179 H       4  UNK4        0.0000
@<TRIPOS>BOND
     1    46    17    1
     2    59    25    1
     3    45    17    1
     4    60    25    1
     5    47    17    1
     6    69    30    1
     7    58    25    1
     8    17    16    1
     9    25    23    1
    10    68    29    1
    11    52    21    1
    12    49    18    1
    13    35    10    1
    14    55    24    1
    15    21    22   ar
    16    21    20   ar
    17    53    22    1
    18    30    29   ar
    19    30    31   ar
    20    34     9    1
    21    10     9   ar
    22    10    11   ar
    23    22     7   ar
    24    50    18    1
    25     9     6   ar
    26    57    24    1
    27    74     1    1
    28    29     8   ar
    29    20    51    1
    30    20    19   ar
    31    16    18    1
    32    16    44    1
    33    16     3    1
    34    18    48    1
    35    23    24    1
    36    23    54    1
    37    23     4    1
    38    11    36    1
    39    11    12   ar
    40    24    56    1
    41     7    19   ar
    42     7     5    1
    43     6    12   ar
    44     6     5    1
    45    19     4    1
    46    70    31    1
    47    12     3    1
    48    31    32   ar
    49     8    33   ar
    50     5     2    1
    51     4    26    1
    52     3    13    1
    53     1    73    1
    54    32    33   ar
    55    32    71    1
    56    33    72    1
    57    61    26    1
    58    37    13    1
    59    38    14    1
    60    26    28    1
    61    26    27    1
    62    13    14    1
    63    13    15    1
    64    67    28    1
    65    62    27    1
    66    43    15    1
    67    14    40    1
    68    14    39    1
    69    28    65    1
    70    28    66    1
    71    27    64    1
    72    27    63    1
    73    15    41    1
    74    15    42    1
