# Supplementary material for: Migration of Hydride, Methyl, and Chloride Ligands between Al and M in (PAlP)M Pincer Complexes (M = Rh or Ir)
Source: Organometallics. 2023 Oct 24;42(21):3120–9. doi: 10.1021/acs.organomet.3c00359 (PMC10863399; doi:10.1021/acs.organomet.3c00359)
Supplement: Supplementary file 2 — om3c00359_si_002.zip [file om3c00359_si_002.zip › TS7-Ir.mol2]

@<TRIPOS>MOLECULE
Generated by Multiwfn
 75 78 0 0 0
SMALL
GASTEIGER

@<TRIPOS>ATOM
      1 IR         -0.0000   -0.2614    0.2583 Ir      1  UNL1        0.0000
      2 CL          0.0000    4.4733   -0.7618 Cl      1  UNL1        0.0000
      3 P          -2.3366   -0.2298    0.4056 P.3     1  UNL1        0.0000
      4 P           2.3366   -0.2298    0.4056 P.3     1  UNL1        0.0000
      5 AL          0.0000    2.2866   -0.4765 Al      1  UNL1        0.0000
      6 N          -2.0118    2.3577   -0.4614 N.ar    1  UNL1        0.0000
      7 N           2.0118    2.3577   -0.4615 N.ar    1  UNL1        0.0000
      8 N          -0.0000   -2.2109   -0.7442 N.pl3   1  UNL1        0.0000
      9 C          -2.8037    3.4177   -0.8159 C.ar    1  UNL1        0.0000
     10 C          -4.1287    3.1782   -0.5316 C.ar    1  UNL1        0.0000
     11 C          -4.1867    1.8966    0.0360 C.ar    1  UNL1        0.0000
     12 C          -2.8889    1.4155    0.0554 C.ar    1  UNL1        0.0000
     13 C          -3.0598   -0.6714    2.0543 C.3     1  UNL1        0.0000
     14 C          -2.7738   -2.1175    2.4311 C.3     1  UNL1        0.0000
     15 C          -2.5590    0.2831    3.1272 C.3     1  UNL1        0.0000
     16 C          -3.2133   -1.3323   -0.8279 C.3     1  UNL1        0.0000
     17 C          -3.0463   -0.7360   -2.2213 C.3     1  UNL1        0.0000
     18 C          -4.6874   -1.5787   -0.5425 C.3     1  UNL1        0.0000
     19 C           2.8889    1.4155    0.0554 C.ar    1  UNL1        0.0000
     20 C           4.1867    1.8965    0.0360 C.ar    1  UNL1        0.0000
     21 C           4.1287    3.1782   -0.5317 C.ar    1  UNL1        0.0000
     22 C           2.8037    3.4177   -0.8159 C.ar    1  UNL1        0.0000
     23 C           3.2133   -1.3323   -0.8279 C.3     1  UNL1        0.0000
     24 C           4.6873   -1.5787   -0.5425 C.3     1  UNL1        0.0000
     25 C           3.0463   -0.7361   -2.2212 C.3     1  UNL1        0.0000
     26 C           3.0598   -0.6714    2.0543 C.3     1  UNL1        0.0000
     27 C           2.5591    0.2832    3.1272 C.3     1  UNL1        0.0000
     28 C           2.7738   -2.1175    2.4312 C.3     1  UNL1        0.0000
     29 C           0.0000   -2.3183   -2.0807 C.3     1  UNL1        0.0000
     30 C          -0.0000   -3.5358   -2.7368 C.2     1  UNL1        0.0000
     31 C          -0.0000   -4.7015   -1.9892 C.2     1  UNL1        0.0000
     32 C          -0.0000   -4.5999   -0.6069 C.2     1  UNL1        0.0000
     33 C          -0.0000   -3.3457   -0.0261 C.2     1  UNL1        0.0000
     34 H          -2.3732    4.3090   -1.2397 H       1  UNL1        0.0000
     35 H          -4.9494    3.8602   -0.7055 H       1  UNL1        0.0000
     36 H          -5.0657    1.3774    0.3975 H       1  UNL1        0.0000
     37 H          -4.1446   -0.5305    1.9403 H       1  UNL1        0.0000
     38 H          -3.0929   -2.8343    1.6659 H       1  UNL1        0.0000
     39 H          -3.2900   -2.3753    3.3628 H       1  UNL1        0.0000
     40 H          -1.6995   -2.2571    2.6009 H       1  UNL1        0.0000
     41 H          -1.4762    0.1808    3.2631 H       1  UNL1        0.0000
     42 H          -3.0416    0.0564    4.0848 H       1  UNL1        0.0000
     43 H          -2.7745    1.3254    2.8740 H       1  UNL1        0.0000
     44 H          -2.6785   -2.2941   -0.7810 H       1  UNL1        0.0000
     45 H          -3.6544    0.1701   -2.3223 H       1  UNL1        0.0000
     46 H          -3.3720   -1.4543   -2.9831 H       1  UNL1        0.0000
     47 H          -2.0127   -0.4492   -2.4346 H       1  UNL1        0.0000
     48 H          -4.8646   -2.0769    0.4150 H       1  UNL1        0.0000
     49 H          -5.1126   -2.2150   -1.3278 H       1  UNL1        0.0000
     50 H          -5.2491   -0.6384   -0.5522 H       1  UNL1        0.0000
     51 H           5.0657    1.3774    0.3975 H       1  UNL1        0.0000
     52 H           4.9495    3.8601   -0.7055 H       1  UNL1        0.0000
     53 H           2.3732    4.3089   -1.2397 H       1  UNL1        0.0000
     54 H           2.6785   -2.2941   -0.7810 H       1  UNL1        0.0000
     55 H           5.1126   -2.2151   -1.3278 H       1  UNL1        0.0000
     56 H           4.8646   -2.0770    0.4150 H       1  UNL1        0.0000
     57 H           5.2491   -0.6385   -0.5522 H       1  UNL1        0.0000
     58 H           2.0127   -0.4492   -2.4346 H       1  UNL1        0.0000
     59 H           3.3720   -1.4544   -2.9831 H       1  UNL1        0.0000
     60 H           3.6545    0.1701   -2.3223 H       1  UNL1        0.0000
     61 H           4.1446   -0.5305    1.9403 H       1  UNL1        0.0000
     62 H           2.7746    1.3255    2.8740 H       1  UNL1        0.0000
     63 H           3.0417    0.0564    4.0848 H       1  UNL1        0.0000
     64 H           1.4762    0.1808    3.2632 H       1  UNL1        0.0000
     65 H           1.6994   -2.2570    2.6010 H       1  UNL1        0.0000
     66 H           3.2900   -2.3753    3.3629 H       1  UNL1        0.0000
     67 H           3.0929   -2.8343    1.6659 H       1  UNL1        0.0000
     68 H           0.0000   -1.3850   -2.6316 H       1  UNL1        0.0000
     69 H           0.0000   -3.5564   -3.8204 H       1  UNL1        0.0000
     70 H          -0.0000   -5.6719   -2.4745 H       1  UNL1        0.0000
     71 H          -0.0000   -5.4802    0.0255 H       1  UNL1        0.0000
     72 H          -0.0000   -3.2216    1.0513 H       1  UNL1        0.0000
     73 H           0.0000    1.1002    1.1744 H       1  UNL1        0.0000
     74 H          -0.0000    0.6383   -1.2888 H       1  UNL1        0.0000
     75 H           0.0000   -1.0639    1.6691 H       1  UNL1        0.0000
@<TRIPOS>BOND
     1    69    30    1
     2    59    25    1
     3    46    17    1
     4    30    29    1
     5    30    31    2
     6    68    29    1
     7    70    31    1
     8    47    17    1
     9    58    25    1
    10    60    25    1
    11    45    17    1
    12    17    16    1
    13    25    23    1
    14    29     8    1
    15    31    32    1
    16    49    18    1
    17    55    24    1
    18    74     1    1
    19    53    22    1
    20    34     9    1
    21    16    44    1
    22    16    18    1
    23    16     3    1
    24    23    54    1
    25    23    24    1
    26    23     4    1
    27    22    21   ar
    28    22     7   ar
    29     9    10   ar
    30     9     6   ar
    31     2     5    1
    32     8    33    1
    33     8     1    1
    34    52    21    1
    35    35    10    1
    36    32    33    2
    37    32    71    1
    38    50    18    1
    39    57    24    1
    40    18    48    1
    41    24    56    1
    42    21    20   ar
    43    10    11   ar
    44     5     7    1
    45     5     6    1
    46     7    19   ar
    47     6    12   ar
    48    33    72    1
    49    20    19   ar
    50    20    51    1
    51    11    12   ar
    52    11    36    1
    53    19     4    1
    54    12     3    1
    55     1     4    1
    56     1     3    1
    57     1    73    1
    58     1    75    1
    59     4    26    1
    60     3    13    1
    61    38    14    1
    62    67    28    1
    63    61    26    1
    64    37    13    1
    65    26    28    1
    66    26    27    1
    67    13    14    1
    68    13    15    1
    69    14    40    1
    70    14    39    1
    71    28    65    1
    72    28    66    1
    73    62    27    1
    74    43    15    1
    75    27    64    1
    76    27    63    1
    77    15    41    1
    78    15    42    1
