# Supplementary material for: Migration of Hydride, Methyl, and Chloride Ligands between Al and M in (PAlP)M Pincer Complexes (M = Rh or Ir)
Source: Organometallics. 2023 Oct 24;42(21):3120–9. doi: 10.1021/acs.organomet.3c00359 (PMC10863399; doi:10.1021/acs.organomet.3c00359)
Supplement: Supplementary file 2 — om3c00359_si_002.zip [file om3c00359_si_002.zip › 3-Ir.mol2]

@<TRIPOS>MOLECULE
3-Ir_conA.xyz
 76 80 0 0 0
SMALL
GASTEIGER

@<TRIPOS>ATOM
      1 IR         -0.0029    0.3009    0.5039 Ir      1  UNL1        0.0000
      2 CL         -0.1088   -1.3141   -3.0818 Cl      1  UNL1        0.0000
      3 P           2.3161   -0.1635    0.5074 P.3     1  UNL1        0.0000
      4 AL         -0.1220   -1.6170   -0.9252 Al      1  UNL1        0.0000
      5 N           1.4646   -2.5539   -0.5353 N.ar    1  UNL1        0.0000
      6 N          -1.8026   -2.3715   -0.5221 N.ar    1  UNL1        0.0000
      7 N           0.0803    2.1315   -0.7336 N.pl3   1  UNL1        0.0000
      8 C           2.5223   -1.9071    0.0788 C.ar    1  UNL1        0.0000
      9 C           3.6278   -2.7391    0.0643 C.ar    1  UNL1        0.0000
     10 C           3.2355   -3.9355   -0.5685 C.ar    1  UNL1        0.0000
     11 C           1.9145   -3.7770   -0.9264 C.ar    1  UNL1        0.0000
     12 C          -2.4117   -3.5168   -0.9353 C.ar    1  UNL1        0.0000
     13 C          -3.7385   -3.5136   -0.5611 C.ar    1  UNL1        0.0000
     14 C          -3.9661   -2.2933    0.1060 C.ar    1  UNL1        0.0000
     15 C          -2.7626   -1.6126    0.1216 C.ar    1  UNL1        0.0000
     16 C           3.5394    0.6396   -0.6549 C.3     1  UNL1        0.0000
     17 C           3.2322    0.2533   -2.0949 C.3     1  UNL1        0.0000
     18 C           3.6352    2.1502   -0.5003 C.3     1  UNL1        0.0000
     19 C           3.0333    0.0633    2.2203 C.3     1  UNL1        0.0000
     20 C           4.5475   -0.0347    2.3152 C.3     1  UNL1        0.0000
     21 C           2.5177    1.3510    2.8533 C.3     1  UNL1        0.0000
     22 P          -2.3631    0.0949    0.5433 P.3     1  UNL1        0.0000
     23 C          -3.1992    0.5087    2.1740 C.3     1  UNL1        0.0000
     24 C          -3.2993   -0.6442    3.1619 C.3     1  UNL1        0.0000
     25 C          -2.4938    1.6964    2.8209 C.3     1  UNL1        0.0000
     26 C          -3.4881    0.9981   -0.6540 C.3     1  UNL1        0.0000
     27 C          -3.4695    2.5112   -0.5001 C.3     1  UNL1        0.0000
     28 C          -3.2173    0.5830   -2.0913 C.3     1  UNL1        0.0000
     29 C          -0.0530   -1.1875    2.0145 C.3     1  UNL1        0.0000
     30 C           0.1459    3.2839   -0.0492 C.3     1  UNL1        0.0000
     31 C           0.2094    4.5209   -0.6594 C.2     1  UNL1        0.0000
     32 C           0.2065    4.5807   -2.0463 C.2     1  UNL1        0.0000
     33 C           0.1415    3.3959   -2.7592 C.2     1  UNL1        0.0000
     34 C           0.0799    2.1942   -2.0706 C.2     1  UNL1        0.0000
     35 H           4.6132   -2.5095    0.4477 H       1  UNL1        0.0000
     36 H           3.8448   -4.8125   -0.7366 H       1  UNL1        0.0000
     37 H           1.2568   -4.4671   -1.4407 H       1  UNL1        0.0000
     38 H          -1.8550   -4.2730   -1.4750 H       1  UNL1        0.0000
     39 H          -4.4556   -4.3030   -0.7386 H       1  UNL1        0.0000
     40 H          -4.9027   -1.9421    0.5224 H       1  UNL1        0.0000
     41 H           4.5067    0.1902   -0.3849 H       1  UNL1        0.0000
     42 H           3.2199   -0.8316   -2.2388 H       1  UNL1        0.0000
     43 H           3.9938    0.6754   -2.7611 H       1  UNL1        0.0000
     44 H           2.2596    0.6394   -2.4185 H       1  UNL1        0.0000
     45 H           2.6782    2.6356   -0.7221 H       1  UNL1        0.0000
     46 H           4.3728    2.5498   -1.2062 H       1  UNL1        0.0000
     47 H           3.9454    2.4590    0.5025 H       1  UNL1        0.0000
     48 H           2.5974   -0.7829    2.7673 H       1  UNL1        0.0000
     49 H           4.9283   -0.9739    1.9050 H       1  UNL1        0.0000
     50 H           4.8563    0.0110    3.3662 H       1  UNL1        0.0000
     51 H           5.0462    0.7926    1.7975 H       1  UNL1        0.0000
     52 H           2.8687    2.2410    2.3177 H       1  UNL1        0.0000
     53 H           2.8707    1.4329    3.8881 H       1  UNL1        0.0000
     54 H           1.4218    1.3812    2.8698 H       1  UNL1        0.0000
     55 H          -4.2204    0.8102    1.8936 H       1  UNL1        0.0000
     56 H          -2.3134   -0.9315    3.5383 H       1  UNL1        0.0000
     57 H          -3.7596   -1.5330    2.7241 H       1  UNL1        0.0000
     58 H          -3.9037   -0.3315    4.0220 H       1  UNL1        0.0000
     59 H          -3.0279    2.0105    3.7255 H       1  UNL1        0.0000
     60 H          -2.4221    2.5649    2.1576 H       1  UNL1        0.0000
     61 H          -1.4746    1.4174    3.1171 H       1  UNL1        0.0000
     62 H          -4.4884    0.6274   -0.3783 H       1  UNL1        0.0000
     63 H          -3.7800    2.8407    0.4962 H       1  UNL1        0.0000
     64 H          -4.1591    2.9659   -1.2210 H       1  UNL1        0.0000
     65 H          -2.4732    2.9223   -0.7007 H       1  UNL1        0.0000
     66 H          -2.2243    0.9005   -2.4262 H       1  UNL1        0.0000
     67 H          -3.9531    1.0515   -2.7556 H       1  UNL1        0.0000
     68 H          -3.2821   -0.5010   -2.2283 H       1  UNL1        0.0000
     69 H          -0.0337   -0.6375    2.9713 H       1  UNL1        0.0000
     70 H           0.7960   -1.8799    2.0268 H       1  UNL1        0.0000
     71 H          -0.9460   -1.8205    2.0273 H       1  UNL1        0.0000
     72 H           0.1489    3.1938    1.0362 H       1  UNL1        0.0000
     73 H           0.2606    5.4182   -0.0533 H       1  UNL1        0.0000
     74 H           0.2551    5.5355   -2.5594 H       1  UNL1        0.0000
     75 H           0.1378    3.3870   -3.8432 H       1  UNL1        0.0000
     76 H           0.0293    1.2429   -2.5968 H       1  UNL1        0.0000
@<TRIPOS>BOND
     1    75    33    1
     2     2     4    1
     3    43    17    1
     4    33    34    2
     5    33    32    1
     6    67    28    1
     7    76    34    1
     8    74    32    1
     9    66    28    1
    10    44    17    1
    11    42    17    1
    12    68    28    1
    13    17    16    1
    14    28    26    1
    15    34     7    1
    16    32    31    2
    17    38    12    1
    18    37    11    1
    19    64    27    1
    20    46    18    1
    21    12    13   ar
    22    12     6   ar
    23    11    10   ar
    24    11     5   ar
    25     4     5    1
    26     4     6    1
    27     4     1    1
    28    39    13    1
    29    36    10    1
    30     7    30    1
    31     7     1    1
    32    45    18    1
    33    65    27    1
    34    31    73    1
    35    31    30    1
    36    16    18    1
    37    16    41    1
    38    16     3    1
    39    26    27    1
    40    26    62    1
    41    26    22    1
    42    10     9   ar
    43    13    14   ar
    44     5     8   ar
    45     6    15   ar
    46    18    47    1
    47    27    63    1
    48    30    72    1
    49     9     8   ar
    50     9    35    1
    51     8     3    1
    52    14    15   ar
    53    14    40    1
    54    15    22    1
    55     1     3    1
    56     1    22    1
    57     1    29    1
    58     3    19    1
    59    22    23    1
    60    51    20    1
    61    55    23    1
    62    49    20    1
    63    29    70    1
    64    29    71    1
    65    29    69    1
    66    60    25    1
    67    23    25    1
    68    23    24    1
    69    19    20    1
    70    19    48    1
    71    19    21    1
    72    20    50    1
    73    52    21    1
    74    57    24    1
    75    25    61    1
    76    25    59    1
    77    21    54    1
    78    21    53    1
    79    24    56    1
    80    24    58    1
