# Supplementary material for: Migration of Hydride, Methyl, and Chloride Ligands between Al and M in (PAlP)M Pincer Complexes (M = Rh or Ir)
Source: Organometallics. 2023 Oct 24;42(21):3120–9. doi: 10.1021/acs.organomet.3c00359 (PMC10863399; doi:10.1021/acs.organomet.3c00359)
Supplement: Supplementary file 2 — om3c00359_si_002.zip [file om3c00359_si_002.zip › 3-Rh.mol2]

@<TRIPOS>MOLECULE
3-Rh_conA.xyz
 76 80 0 0 0
SMALL
GASTEIGER

@<TRIPOS>ATOM
      1 RH         -0.0037    0.3287    0.5420 Rh      1  UNL1        0.0000
      2 CL         -0.1016   -1.2277   -2.9793 Cl      1  UNL1        0.0000
      3 P           2.3165   -0.1396    0.5268 P.3     1  UNL1        0.0000
      4 AL         -0.1176   -1.6109   -0.8370 Al      1  UNL1        0.0000
      5 N           1.4730   -2.5463   -0.4764 N.ar    1  UNL1        0.0000
      6 N          -1.7975   -2.3728   -0.4604 N.ar    1  UNL1        0.0000
      7 N           0.0687    2.1892   -0.6349 N.pl3   1  UNL1        0.0000
      8 C           2.5422   -1.8819    0.0980 C.ar    1  UNL1        0.0000
      9 C           3.6546   -2.7035    0.0578 C.ar    1  UNL1        0.0000
     10 C           3.2553   -3.9102   -0.5509 C.ar    1  UNL1        0.0000
     11 C           1.9224   -3.7693   -0.8697 C.ar    1  UNL1        0.0000
     12 C          -2.3980   -3.5226   -0.8745 C.ar    1  UNL1        0.0000
     13 C          -3.7330   -3.5125   -0.5309 C.ar    1  UNL1        0.0000
     14 C          -3.9742   -2.2837    0.1157 C.ar    1  UNL1        0.0000
     15 C          -2.7711   -1.6036    0.1503 C.ar    1  UNL1        0.0000
     16 C           3.5431    0.6757   -0.6254 C.3     1  UNL1        0.0000
     17 C           3.2330    0.3082   -2.0696 C.3     1  UNL1        0.0000
     18 C           3.6360    2.1844   -0.4515 C.3     1  UNL1        0.0000
     19 C           3.0260    0.0838    2.2446 C.3     1  UNL1        0.0000
     20 C           4.5391   -0.0202    2.3464 C.3     1  UNL1        0.0000
     21 C           2.5094    1.3712    2.8769 C.3     1  UNL1        0.0000
     22 P          -2.3640    0.1048    0.5648 P.3     1  UNL1        0.0000
     23 C          -3.1932    0.5256    2.1982 C.3     1  UNL1        0.0000
     24 C          -3.3019   -0.6276    3.1844 C.3     1  UNL1        0.0000
     25 C          -2.4722    1.7059    2.8413 C.3     1  UNL1        0.0000
     26 C          -3.4961    1.0066   -0.6283 C.3     1  UNL1        0.0000
     27 C          -3.4897    2.5186   -0.4627 C.3     1  UNL1        0.0000
     28 C          -3.2149    0.6063   -2.0675 C.3     1  UNL1        0.0000
     29 C          -0.0504   -1.1808    2.0123 C.3     1  UNL1        0.0000
     30 C           0.1130    3.3177    0.0861 C.3     1  UNL1        0.0000
     31 C           0.1721    4.5752   -0.4845 C.2     1  UNL1        0.0000
     32 C           0.1859    4.6771   -1.8686 C.2     1  UNL1        0.0000
     33 C           0.1400    3.5150   -2.6200 C.2     1  UNL1        0.0000
     34 C           0.0822    2.2927   -1.9680 C.2     1  UNL1        0.0000
     35 H           4.6489   -2.4596    0.4079 H       1  UNL1        0.0000
     36 H           3.8681   -4.7827   -0.7293 H       1  UNL1        0.0000
     37 H           1.2571   -4.4719   -1.3559 H       1  UNL1        0.0000
     38 H          -1.8309   -4.2869   -1.3910 H       1  UNL1        0.0000
     39 H          -4.4468   -4.3033   -0.7151 H       1  UNL1        0.0000
     40 H          -4.9194   -1.9268    0.5070 H       1  UNL1        0.0000
     41 H           4.5114    0.2244   -0.3624 H       1  UNL1        0.0000
     42 H           3.2113   -0.7748   -2.2259 H       1  UNL1        0.0000
     43 H           3.9984    0.7313   -2.7309 H       1  UNL1        0.0000
     44 H           2.2637    0.7066   -2.3886 H       1  UNL1        0.0000
     45 H           2.6718    2.6686   -0.6436 H       1  UNL1        0.0000
     46 H           4.3558    2.5974   -1.1682 H       1  UNL1        0.0000
     47 H           3.9682    2.4794    0.5484 H       1  UNL1        0.0000
     48 H           2.5858   -0.7623    2.7883 H       1  UNL1        0.0000
     49 H           4.9161   -0.9628    1.9402 H       1  UNL1        0.0000
     50 H           4.8440    0.0270    3.3986 H       1  UNL1        0.0000
     51 H           5.0437    0.8033    1.8283 H       1  UNL1        0.0000
     52 H           2.8682    2.2617    2.3476 H       1  UNL1        0.0000
     53 H           2.8520    1.4488    3.9155 H       1  UNL1        0.0000
     54 H           1.4136    1.4045    2.8813 H       1  UNL1        0.0000
     55 H          -4.2122    0.8375    1.9212 H       1  UNL1        0.0000
     56 H          -2.3173   -0.9313    3.5516 H       1  UNL1        0.0000
     57 H          -3.7798   -1.5077    2.7479 H       1  UNL1        0.0000
     58 H          -3.8937   -0.3086    4.0510 H       1  UNL1        0.0000
     59 H          -3.0076    2.0394    3.7381 H       1  UNL1        0.0000
     60 H          -2.3763    2.5657    2.1693 H       1  UNL1        0.0000
     61 H          -1.4611    1.4100    3.1484 H       1  UNL1        0.0000
     62 H          -4.4943    0.6259   -0.3582 H       1  UNL1        0.0000
     63 H          -3.8024    2.8386    0.5360 H       1  UNL1        0.0000
     64 H          -4.1833    2.9727   -1.1802 H       1  UNL1        0.0000
     65 H          -2.4968    2.9389   -0.6609 H       1  UNL1        0.0000
     66 H          -2.2256    0.9425   -2.3958 H       1  UNL1        0.0000
     67 H          -3.9559    1.0678   -2.7310 H       1  UNL1        0.0000
     68 H          -3.2610   -0.4776   -2.2129 H       1  UNL1        0.0000
     69 H          -0.0326   -0.5931    2.9448 H       1  UNL1        0.0000
     70 H           0.8039   -1.8645    2.0330 H       1  UNL1        0.0000
     71 H          -0.9448   -1.8100    2.0328 H       1  UNL1        0.0000
     72 H           0.0993    3.1942    1.1683 H       1  UNL1        0.0000
     73 H           0.2063    5.4545    0.1488 H       1  UNL1        0.0000
     74 H           0.2318    5.6480   -2.3512 H       1  UNL1        0.0000
     75 H           0.1483    3.5414   -3.7037 H       1  UNL1        0.0000
     76 H           0.0451    1.3566   -2.5227 H       1  UNL1        0.0000
@<TRIPOS>BOND
     1    75    33    1
     2     2     4    1
     3    67    28    1
     4    43    17    1
     5    33    34    2
     6    33    32    1
     7    76    34    1
     8    66    28    1
     9    44    17    1
    10    74    32    1
    11    42    17    1
    12    68    28    1
    13    17    16    1
    14    28    26    1
    15    34     7    1
    16    32    31    2
    17    38    12    1
    18    37    11    1
    19    64    27    1
    20    46    18    1
    21    12    13   ar
    22    12     6   ar
    23    11    10   ar
    24    11     5   ar
    25     4     5    1
    26     4     6    1
    27     4     1    1
    28    36    10    1
    29    39    13    1
    30    65    27    1
    31    45    18    1
    32     7    30    1
    33     7     1    1
    34    26    27    1
    35    26    62    1
    36    26    22    1
    37    16    18    1
    38    16    41    1
    39    16     3    1
    40    10     9   ar
    41    13    14   ar
    42    31    30    1
    43    31    73    1
    44     5     8   ar
    45    27    63    1
    46     6    15   ar
    47    18    47    1
    48     9     8   ar
    49     9    35    1
    50    30    72    1
    51     8     3    1
    52    14    15   ar
    53    14    40    1
    54    15    22    1
    55     3     1    1
    56     3    19    1
    57     1    22    1
    58     1    29    1
    59    22    23    1
    60    51    20    1
    61    55    23    1
    62    49    20    1
    63    29    71    1
    64    29    70    1
    65    29    69    1
    66    60    25    1
    67    23    25    1
    68    23    24    1
    69    19    20    1
    70    19    48    1
    71    19    21    1
    72    20    50    1
    73    52    21    1
    74    57    24    1
    75    25    61    1
    76    25    59    1
    77    21    54    1
    78    21    53    1
    79    24    56    1
    80    24    58    1
